# Supplementary material for: Aqua­(3-formyl-2-oxidobenzoato-κ2 O 1,O 2)(1,10-phenanthroline-κ2 N,N′)copper(II) dimethyl­formamide solvate
Source: Acta Crystallogr Sect E Struct Rep Online. 2009 Apr 8;65(Pt 5):m485. doi: 10.1107/S1600536809011659 (PMC2977551; doi:10.1107/S1600536809011659)
Supplement: Supplementary file 1 [file e-65-0m485-sup1.cif]

##############################################################################
###                                                                        ###
###        Electronic paper (Acta Crystallographica Section E)             ###
###                                                                        ###
##############################################################################
#                                                                            #
# This CIF contains the data in a paper accepted for publication in Acta     #
# Crystallographica Section E. It conforms to the requirements of Notes      #
# for Authors for Section E, and has been peer reviewed under the auspices   #
# of the IUCr Commission on Journals.                                        #
#                                                                            #
# Full details of the Crystallographic Information File format               #
# are given in the paper "The Crystallographic Information File (CIF):       #
# a New Standard Archive File for Crystallography" by S. R. Hall, F. H.      #
# Allen and I. D. Brown [Acta Cryst. (1991), A47, 655-685].                  #
#                                                                            #
# The current version of the core CIF dictionary is obtainable from          #
# ftp://ftp.iucr.org/pub/cif_core.dic. The current version number is 2.4.    #
#                                                                            #
# Software is freely available for graphical display of the structure(s) in  #
# this CIF.  For information consult the CIF home page http://www.iucr.org/  #
# cif/home.html                                                              #
#                                                                            #
# This file may be used for bona fide research purposes within the           #
# scientific community so long as proper attribution is given to the journal # 
# article from which it was obtained.                                        #
#                                                                            #
##############################################################################
                                             
data_I
_audit_creation_method     SHELXL-97
_chemical_name_systematic
;
Aqua(3-formyl-2-oxidobenzoato-\k^2^<i>O</i>^1^,<i>O</i>^2^)(1,10-
phenanthroline-\k^2^<i>N</i>,<i>N</i>')copper(II) dimethylformamide solvate
;
_chemical_name_common     ?
_chemical_formula_moiety     'C20 H14 Cu N2 O5, C3 H7 N O'
_chemical_formula_sum     'C23 H21 Cu N3 O6'
_chemical_formula_iupac     '[Cu (C8 H4 O4) (C12 H8 N2) (H2 O)], C3 H7 N O'
_chemical_formula_weight     498.97
_chemical_melting_point     ?
_symmetry_cell_setting     triclinic
_symmetry_space_group_name_H-M     'P -1'
_symmetry_space_group_name_Hall     '-P 1'
loop_
    _symmetry_equiv_pos_as_xyz
    'x, y, z'
    '-x, -y, -z'
_cell_length_a     9.6936(6)
_cell_length_b     10.9020(12)
_cell_length_c     11.2800(7)
_cell_angle_alpha     103.8340(10)
_cell_angle_beta     109.7640(10)
_cell_angle_gamma     98.6040(10)
_cell_volume     1054.09(15)
_cell_formula_units_Z     2
_cell_measurement_reflns_used     4490
_cell_measurement_theta_min     2.31
_cell_measurement_theta_max     28.25
_cell_measurement_temperature     296(2)
_exptl_crystal_description     block
_exptl_crystal_colour     green
_exptl_crystal_size_max     0.39
_exptl_crystal_size_mid     0.35
_exptl_crystal_size_min     0.28
_exptl_crystal_density_diffrn     1.572
_exptl_crystal_density_meas     ?
_exptl_crystal_density_method     'not measured'
_exptl_crystal_F_000     514
_exptl_absorpt_coefficient_mu     1.084
_exptl_absorpt_correction_type     multi-scan
_exptl_absorpt_process_details     '(SADABS; Bruker, 2005)'
_exptl_absorpt_correction_T_min     0.6773
_exptl_absorpt_correction_T_max     0.7512
_exptl_special_details
;
;
_diffrn_ambient_temperature     296(2)
_diffrn_radiation_type     MoK\a
_diffrn_radiation_wavelength     0.71073
_diffrn_radiation_source     'fine-focus sealed tube'
_diffrn_radiation_monochromator     graphite
_diffrn_measurement_device_type     'Bruker SMART APEXII CCD area-detector'
_diffrn_measurement_method     '\f and \w'
_diffrn_detector_area_resol_mean     ?
_diffrn_reflns_number     5440
_diffrn_reflns_av_R_equivalents     0.0113
_diffrn_reflns_av_sigmaI/netI     0.0184
_diffrn_reflns_theta_min     1.99
_diffrn_reflns_theta_max     25.00
_diffrn_reflns_theta_full     25.00
_diffrn_measured_fraction_theta_max     0.994
_diffrn_measured_fraction_theta_full     0.994
_diffrn_reflns_limit_h_min     -11
_diffrn_reflns_limit_h_max     11
_diffrn_reflns_limit_k_min     -12
_diffrn_reflns_limit_k_max     12
_diffrn_reflns_limit_l_min     -13
_diffrn_reflns_limit_l_max     5
_refine_special_details
;
Refinement of <i>F</i>^2^ against ALL reflections. The weighted <i>R</i>-factor
<i>wR</i> and goodness of fit <i>S</i> are based on <i>F</i>^2^, conventional
<i>R</i>-factors <i>R</i> are based on <i>F</i>, with <i>F</i> set to zero for
negative <i>F</i>^2^. The threshold expression of <i>F</i>^2^ >
\s(<i>F</i>^2^) is used only for calculating <i>R</i>-factors(gt) <i>etc</i>.
and is not relevant to the choice of reflections for refinement.
<i>R</i>-factors based on <i>F</i>^2^ are statistically about twice as large
as those based on <i>F</i>, and <i>R</i>- factors based on ALL data will be
even larger.
;
_reflns_number_total     3687
_reflns_number_gt     3452
_reflns_threshold_expression     I>2\s(I)
_refine_ls_structure_factor_coef     Fsqd
_refine_ls_matrix_type     full
_refine_ls_R_factor_all     0.0380
_refine_ls_R_factor_gt     0.0360
_refine_ls_wR_factor_gt     0.1108
_refine_ls_wR_factor_ref     0.1122
_refine_ls_goodness_of_fit_ref     1.080
_refine_ls_restrained_S_all     1.080
_refine_ls_number_reflns     3687
_refine_ls_number_parameters     301
_refine_ls_number_restraints     0
_refine_ls_number_constraints     0
_refine_ls_hydrogen_treatment     constr
_refine_ls_weighting_scheme     calc
_refine_ls_weighting_details
         'calc w=1/[\s^2^(Fo^2^)+(0.0719P)^2^+0.6371P] where P=(Fo^2^+2Fc^2^)/3'
_atom_sites_solution_hydrogens     geom
_atom_sites_solution_primary     direct
_atom_sites_solution_secondary     difmap
_refine_ls_shift/su_max     0.000
_refine_ls_shift/su_mean     0.000
_refine_diff_density_max     0.811
_refine_diff_density_min     -0.475
_refine_ls_extinction_method     none
_refine_ls_extinction_coef     ?
loop_
    _atom_type_symbol
    _atom_type_description
    _atom_type_scat_dispersion_real
    _atom_type_scat_dispersion_imag
    _atom_type_scat_source
    'C' 'C' 0.0033 0.0016
                         'International Tables Vol C Tables 4.2.6.8 and 6.1.1.4'
    'H' 'H' 0.0000 0.0000
                         'International Tables Vol C Tables 4.2.6.8 and 6.1.1.4'
    'N' 'N' 0.0061 0.0033
                         'International Tables Vol C Tables 4.2.6.8 and 6.1.1.4'
    'O' 'O' 0.0106 0.0060
                         'International Tables Vol C Tables 4.2.6.8 and 6.1.1.4'
    'Cu' 'Cu' 0.3201 1.2651
                         'International Tables Vol C Tables 4.2.6.8 and 6.1.1.4'
_computing_data_collection     'APEX2 (Bruker, 2005)'
_computing_cell_refinement     'SAINT (Bruker, 2005)'
_computing_data_reduction     'SAINT (Bruker, 2005)'
_computing_structure_solution     'SHELXS97 (Sheldrick, 2008)'
_computing_structure_refinement     'SHELXL97 (Sheldrick, 2008)'
_computing_molecular_graphics     'SHELXTL (Sheldrick, 2008)'
_computing_publication_material     'SHELXTL (Sheldrick, 2008)'
loop_
    _atom_site_type_symbol
    _atom_site_label
    _atom_site_fract_x
    _atom_site_fract_y
    _atom_site_fract_z
    _atom_site_U_iso_or_equiv
    _atom_site_adp_type
    _atom_site_calc_flag
    _atom_site_refinement_flags
    _atom_site_occupancy
    _atom_site_disorder_assembly
    _atom_site_disorder_group
    Cu Cu1 0.16328(3) 0.00556(3) 0.42283(3) 0.03264(14) Uani d . 1 . .
    O O1W 0.3462(2) 0.1436(2) 0.3911(2) 0.0530(5) Uani d . 1 . .
    H H1WA 0.3993 0.2098 0.4581 0.064 Uiso d R 1 . .
    H H1WB 0.4065 0.1074 0.3640 0.064 Uiso d R 1 . .
    N N1 0.1623(2) -0.1462(2) 0.2786(2) 0.0327(4) Uani d . 1 . .
    N N2 -0.0089(2) 0.0216(2) 0.2678(2) 0.0308(4) Uani d . 1 . .
    O O1 0.0712(3) 0.4672(2) 0.7470(2) 0.0664(7) Uani d . 1 . .
    O O2 0.1357(2) 0.13957(18) 0.54916(17) 0.0398(4) Uani d . 1 . .
    O O3 0.3000(2) -0.0508(2) 0.55253(18) 0.0448(5) Uani d . 1 . .
    O O4 0.4950(2) -0.0174(2) 0.73640(19) 0.0488(5) Uani d . 1 . .
    C C1 0.2529(3) -0.2267(3) 0.2873(3) 0.0398(6) Uani d . 1 . .
    H H1 0.3279 -0.2160 0.3693 0.048 Uiso calc R 1 . .
    C C2 0.2386(4) -0.3274(3) 0.1765(3) 0.0464(7) Uani d . 1 . .
    H H2 0.3035 -0.3824 0.1859 0.056 Uiso calc R 1 . .
    C C3 0.1309(3) -0.3448(3) 0.0559(3) 0.0443(6) Uani d . 1 . .
    H H3 0.1210 -0.4118 -0.0176 0.053 Uiso calc R 1 . .
    C C4 0.0332(3) -0.2596(2) 0.0429(2) 0.0359(6) Uani d . 1 . .
    C C5 -0.0824(3) -0.2675(3) -0.0794(3) 0.0459(7) Uani d . 1 . .
    H H5 -0.0983 -0.3331 -0.1561 0.055 Uiso calc R 1 . .
    C C6 -0.1692(3) -0.1811(3) -0.0857(3) 0.0449(7) Uani d . 1 . .
    H H6 -0.2427 -0.1875 -0.1669 0.054 Uiso calc R 1 . .
    C C7 -0.1500(3) -0.0799(3) 0.0307(2) 0.0364(6) Uani d . 1 . .
    C C8 -0.2360(3) 0.0125(3) 0.0314(3) 0.0445(6) Uani d . 1 . .
    H H8 -0.3119 0.0107 -0.0465 0.053 Uiso calc R 1 . .
    C C9 -0.2064(3) 0.1058(3) 0.1490(3) 0.0460(7) Uani d . 1 . .
    H H9 -0.2626 0.1677 0.1510 0.055 Uiso calc R 1 . .
    C C10 -0.0924(3) 0.1080(3) 0.2656(3) 0.0376(6) Uani d . 1 . .
    H H10 -0.0742 0.1719 0.3442 0.045 Uiso calc R 1 . .
    C C11 -0.0379(3) -0.0707(2) 0.1520(2) 0.0302(5) Uani d . 1 . .
    C C12 0.0550(3) -0.1618(2) 0.1578(2) 0.0307(5) Uani d . 1 . .
    C C13 0.0912(4) 0.3653(3) 0.6920(3) 0.0460(7) Uani d . 1 . .
    H H13 0.0230 0.3205 0.6056 0.055 Uiso calc R 1 . .
    C C14 0.2124(3) 0.3076(2) 0.7494(3) 0.0353(6) Uani d . 1 . .
    C C15 0.3105(3) 0.3681(3) 0.8826(3) 0.0432(6) Uani d . 1 . .
    H H15 0.2961 0.4433 0.9314 0.052 Uiso calc R 1 . .
    C C16 0.4270(4) 0.3178(3) 0.9413(3) 0.0503(7) Uani d . 1 . .
    H H16 0.4925 0.3591 1.0292 0.060 Uiso calc R 1 . .
    C C17 0.4463(3) 0.2053(3) 0.8687(3) 0.0413(6) Uani d . 1 . .
    H H17 0.5252 0.1713 0.9100 0.050 Uiso calc R 1 . .
    C C18 0.3532(3) 0.1408(2) 0.7370(2) 0.0314(5) Uani d . 1 . .
    C C19 0.2317(3) 0.1921(2) 0.6732(2) 0.0308(5) Uani d . 1 . .
    C C20 0.3865(3) 0.0178(3) 0.6722(2) 0.0340(5) Uani d . 1 . .
    C C21 0.2290(5) 0.4426(5) 0.4552(4) 0.0845(12) Uani d . 1 . .
    H H21A 0.2696 0.3733 0.4216 0.127 Uiso calc R 1 . .
    H H21B 0.2083 0.4936 0.3956 0.127 Uiso calc R 1 . .
    H H21C 0.1370 0.4063 0.4626 0.127 Uiso calc R 1 . .
    C C22 0.3128(7) 0.6469(4) 0.6359(6) 0.1041(18) Uani d . 1 . .
    H H22A 0.4044 0.6995 0.7088 0.156 Uiso calc R 1 . .
    H H22B 0.2323 0.6350 0.6666 0.156 Uiso calc R 1 . .
    H H22C 0.2869 0.6897 0.5692 0.156 Uiso calc R 1 . .
    N N3 0.3350(3) 0.5228(3) 0.5809(2) 0.0490(6) Uani d . 1 . .
    C C23 0.4569(4) 0.4849(4) 0.6420(4) 0.0633(9) Uani d . 1 . .
    H H23 0.5258 0.5400 0.7245 0.076 Uiso calc R 1 . .
    O O5 0.4840(3) 0.3805(2) 0.5953(3) 0.0700(7) Uani d . 1 . .
loop_
    _atom_site_aniso_label
    _atom_site_aniso_U_11
    _atom_site_aniso_U_22
    _atom_site_aniso_U_33
    _atom_site_aniso_U_12
    _atom_site_aniso_U_13
    _atom_site_aniso_U_23
    Cu1 0.0417(2) 0.0314(2) 0.02085(19) 0.01603(14) 0.00811(14) 0.00282(13)
    O1W 0.0483(11) 0.0443(11) 0.0639(14) 0.0135(9) 0.0265(10) 0.0044(10)
    N1 0.0378(11) 0.0313(11) 0.0256(10) 0.0106(9) 0.0101(9) 0.0051(8)
    N2 0.0345(10) 0.0324(10) 0.0259(10) 0.0096(8) 0.0121(8) 0.0084(8)
    O1 0.0850(17) 0.0556(14) 0.0610(14) 0.0422(13) 0.0300(13) 0.0051(11)
    O2 0.0464(10) 0.0414(10) 0.0252(9) 0.0210(8) 0.0080(8) 0.0017(7)
    O3 0.0598(12) 0.0410(10) 0.0261(9) 0.0268(9) 0.0061(8) 0.0038(8)
    O4 0.0499(11) 0.0577(12) 0.0329(10) 0.0296(10) 0.0074(9) 0.0066(9)
    C1 0.0441(14) 0.0377(14) 0.0369(14) 0.0175(12) 0.0148(12) 0.0074(11)
    C2 0.0518(17) 0.0425(15) 0.0467(16) 0.0213(13) 0.0221(14) 0.0070(13)
    C3 0.0533(16) 0.0370(14) 0.0407(15) 0.0119(12) 0.0244(13) -0.0006(12)
    C4 0.0425(14) 0.0337(13) 0.0271(12) 0.0047(11) 0.0156(11) 0.0017(10)
    C5 0.0525(16) 0.0460(16) 0.0281(13) 0.0048(13) 0.0151(12) -0.0024(12)
    C6 0.0450(15) 0.0537(17) 0.0234(12) 0.0048(13) 0.0049(11) 0.0067(12)
    C7 0.0355(13) 0.0408(14) 0.0286(12) 0.0043(11) 0.0102(10) 0.0100(11)
    C8 0.0400(14) 0.0555(17) 0.0362(14) 0.0144(13) 0.0077(11) 0.0200(13)
    C9 0.0469(16) 0.0496(17) 0.0485(17) 0.0248(13) 0.0182(13) 0.0203(14)
    C10 0.0422(14) 0.0361(13) 0.0363(14) 0.0142(11) 0.0171(11) 0.0092(11)
    C11 0.0326(12) 0.0316(12) 0.0255(11) 0.0061(10) 0.0121(10) 0.0077(10)
    C12 0.0333(12) 0.0320(12) 0.0262(12) 0.0062(10) 0.0133(10) 0.0069(10)
    C13 0.0571(17) 0.0447(16) 0.0430(16) 0.0221(13) 0.0259(14) 0.0105(13)
    C14 0.0421(14) 0.0314(13) 0.0337(13) 0.0072(11) 0.0204(11) 0.0053(10)
    C15 0.0521(16) 0.0328(13) 0.0371(14) 0.0061(12) 0.0198(12) -0.0034(11)
    C16 0.0530(17) 0.0463(16) 0.0326(14) 0.0055(13) 0.0094(13) -0.0063(12)
    C17 0.0402(14) 0.0431(15) 0.0329(14) 0.0097(12) 0.0101(11) 0.0047(12)
    C18 0.0348(12) 0.0314(12) 0.0265(12) 0.0057(10) 0.0131(10) 0.0057(10)
    C19 0.0353(12) 0.0303(12) 0.0271(12) 0.0061(10) 0.0156(10) 0.0055(10)
    C20 0.0388(13) 0.0391(14) 0.0254(12) 0.0138(11) 0.0129(11) 0.0092(11)
    C21 0.072(3) 0.098(3) 0.073(3) 0.031(2) 0.010(2) 0.031(2)
    C22 0.140(5) 0.056(2) 0.152(5) 0.046(3) 0.091(4) 0.033(3)
    N3 0.0601(16) 0.0423(13) 0.0492(15) 0.0193(11) 0.0253(13) 0.0121(11)
    C23 0.062(2) 0.065(2) 0.056(2) 0.0156(18) 0.0195(17) 0.0136(17)
    O5 0.0769(17) 0.0578(15) 0.0774(17) 0.0293(13) 0.0319(14) 0.0145(13)
_geom_special_details
;
All e.s.d.'s (except the e.s.d. in the dihedral angle between two l.s. planes)
are estimated using the full covariance matrix. The cell e.s.d.'s are taken
into account individually in the estimation of e.s.d.'s in distances, angles
and torsion angles; correlations between e.s.d.'s in cell parameters are only
used when they are defined by crystal symmetry. An approximate (isotropic)
treatment of cell e.s.d.'s is used for estimating e.s.d.'s involving l.s.
planes.
;
loop_
    _geom_bond_atom_site_label_1
    _geom_bond_atom_site_label_2
    _geom_bond_site_symmetry_2
    _geom_bond_distance
    _geom_bond_publ_flag
    Cu1 O2 . 1.9012(18) ?
    Cu1 O3 . 1.9071(18) ?
    Cu1 N1 . 2.020(2) ?
    Cu1 N2 . 2.033(2) ?
    Cu1 O1W . 2.329(2) ?
    O1W H1WA . 0.8500 ?
    O1W H1WB . 0.8500 ?
    N1 C1 . 1.328(3) ?
    N1 C12 . 1.359(3) ?
    N2 C10 . 1.330(3) ?
    N2 C11 . 1.356(3) ?
    O1 C13 . 1.215(4) ?
    O2 C19 . 1.315(3) ?
    O3 C20 . 1.284(3) ?
    O4 C20 . 1.231(3) ?
    C1 C2 . 1.403(4) ?
    C1 H1 . 0.9300 ?
    C2 C3 . 1.354(4) ?
    C2 H2 . 0.9300 ?
    C3 C4 . 1.420(4) ?
    C3 H3 . 0.9300 ?
    C4 C12 . 1.395(3) ?
    C4 C5 . 1.427(4) ?
    C5 C6 . 1.352(4) ?
    C5 H5 . 0.9300 ?
    C6 C7 . 1.434(4) ?
    C6 H6 . 0.9300 ?
    C7 C11 . 1.400(3) ?
    C7 C8 . 1.401(4) ?
    C8 C9 . 1.374(4) ?
    C8 H8 . 0.9300 ?
    C9 C10 . 1.394(4) ?
    C9 H9 . 0.9300 ?
    C10 H10 . 0.9300 ?
    C11 C12 . 1.435(4) ?
    C13 C14 . 1.448(4) ?
    C13 H13 . 0.9300 ?
    C14 C15 . 1.403(4) ?
    C14 C19 . 1.421(3) ?
    C15 C16 . 1.366(5) ?
    C15 H15 . 0.9300 ?
    C16 C17 . 1.379(4) ?
    C16 H16 . 0.9300 ?
    C17 C18 . 1.386(4) ?
    C17 H17 . 0.9300 ?
    C18 C19 . 1.426(4) ?
    C18 C20 . 1.502(3) ?
    C21 N3 . 1.408(5) ?
    C21 H21A . 0.9600 ?
    C21 H21B . 0.9600 ?
    C21 H21C . 0.9600 ?
    C22 N3 . 1.428(5) ?
    C22 H22A . 0.9600 ?
    C22 H22B . 0.9600 ?
    C22 H22C . 0.9600 ?
    N3 C23 . 1.332(5) ?
    C23 O5 . 1.240(4) ?
    C23 H23 . 0.9300 ?
loop_
    _geom_angle_atom_site_label_1
    _geom_angle_atom_site_label_2
    _geom_angle_atom_site_label_3
    _geom_angle_site_symmetry_1
    _geom_angle_site_symmetry_3
    _geom_angle
    _geom_angle_publ_flag
    O2 Cu1 O3 . . 94.58(8) ?
    O2 Cu1 N1 . . 172.36(8) ?
    O3 Cu1 N1 . . 89.63(8) ?
    O2 Cu1 N2 . . 93.28(8) ?
    O3 Cu1 N2 . . 166.80(9) ?
    N1 Cu1 N2 . . 81.45(8) ?
    O2 Cu1 O1W . . 95.02(8) ?
    O3 Cu1 O1W . . 96.84(9) ?
    N1 Cu1 O1W . . 90.80(8) ?
    N2 Cu1 O1W . . 93.03(8) ?
    Cu1 O1W H1WA . . 114.5 ?
    Cu1 O1W H1WB . . 115.6 ?
    H1WA O1W H1WB . . 107.7 ?
    C1 N1 C12 . . 118.3(2) ?
    C1 N1 Cu1 . . 128.79(18) ?
    C12 N1 Cu1 . . 112.92(16) ?
    C10 N2 C11 . . 117.8(2) ?
    C10 N2 Cu1 . . 129.47(18) ?
    C11 N2 Cu1 . . 112.70(16) ?
    C19 O2 Cu1 . . 123.98(16) ?
    C20 O3 Cu1 . . 126.98(17) ?
    N1 C1 C2 . . 121.9(3) ?
    N1 C1 H1 . . 119.1 ?
    C2 C1 H1 . . 119.1 ?
    C3 C2 C1 . . 120.3(3) ?
    C3 C2 H2 . . 119.8 ?
    C1 C2 H2 . . 119.8 ?
    C2 C3 C4 . . 119.2(2) ?
    C2 C3 H3 . . 120.4 ?
    C4 C3 H3 . . 120.4 ?
    C12 C4 C3 . . 116.9(2) ?
    C12 C4 C5 . . 119.1(2) ?
    C3 C4 C5 . . 124.0(2) ?
    C6 C5 C4 . . 121.1(2) ?
    C6 C5 H5 . . 119.5 ?
    C4 C5 H5 . . 119.5 ?
    C5 C6 C7 . . 121.1(2) ?
    C5 C6 H6 . . 119.4 ?
    C7 C6 H6 . . 119.4 ?
    C11 C7 C8 . . 117.1(2) ?
    C11 C7 C6 . . 118.8(2) ?
    C8 C7 C6 . . 124.1(2) ?
    C9 C8 C7 . . 119.0(2) ?
    C9 C8 H8 . . 120.5 ?
    C7 C8 H8 . . 120.5 ?
    C8 C9 C10 . . 120.3(3) ?
    C8 C9 H9 . . 119.9 ?
    C10 C9 H9 . . 119.9 ?
    N2 C10 C9 . . 122.1(2) ?
    N2 C10 H10 . . 119.0 ?
    C9 C10 H10 . . 119.0 ?
    N2 C11 C7 . . 123.8(2) ?
    N2 C11 C12 . . 116.4(2) ?
    C7 C11 C12 . . 119.8(2) ?
    N1 C12 C4 . . 123.4(2) ?
    N1 C12 C11 . . 116.5(2) ?
    C4 C12 C11 . . 120.1(2) ?
    O1 C13 C14 . . 125.5(3) ?
    O1 C13 H13 . . 117.2 ?
    C14 C13 H13 . . 117.2 ?
    C15 C14 C19 . . 120.6(3) ?
    C15 C14 C13 . . 118.5(2) ?
    C19 C14 C13 . . 121.0(2) ?
    C16 C15 C14 . . 120.7(3) ?
    C16 C15 H15 . . 119.6 ?
    C14 C15 H15 . . 119.6 ?
    C15 C16 C17 . . 119.3(3) ?
    C15 C16 H16 . . 120.3 ?
    C17 C16 H16 . . 120.3 ?
    C16 C17 C18 . . 122.8(3) ?
    C16 C17 H17 . . 118.6 ?
    C18 C17 H17 . . 118.6 ?
    C17 C18 C19 . . 118.9(2) ?
    C17 C18 C20 . . 116.5(2) ?
    C19 C18 C20 . . 124.5(2) ?
    O2 C19 C14 . . 117.8(2) ?
    O2 C19 C18 . . 124.5(2) ?
    C14 C19 C18 . . 117.7(2) ?
    O4 C20 O3 . . 120.9(2) ?
    O4 C20 C18 . . 119.2(2) ?
    O3 C20 C18 . . 119.9(2) ?
    N3 C21 H21A . . 109.5 ?
    N3 C21 H21B . . 109.5 ?
    H21A C21 H21B . . 109.5 ?
    N3 C21 H21C . . 109.5 ?
    H21A C21 H21C . . 109.5 ?
    H21B C21 H21C . . 109.5 ?
    N3 C22 H22A . . 109.5 ?
    N3 C22 H22B . . 109.5 ?
    H22A C22 H22B . . 109.5 ?
    N3 C22 H22C . . 109.5 ?
    H22A C22 H22C . . 109.5 ?
    H22B C22 H22C . . 109.5 ?
    C23 N3 C21 . . 119.7(3) ?
    C23 N3 C22 . . 121.6(4) ?
    C21 N3 C22 . . 118.5(4) ?
    O5 C23 N3 . . 123.8(3) ?
    O5 C23 H23 . . 118.1 ?
    N3 C23 H23 . . 118.1 ?
loop_
    _geom_torsion_atom_site_label_1
    _geom_torsion_atom_site_label_2
    _geom_torsion_atom_site_label_3
    _geom_torsion_atom_site_label_4
    _geom_torsion_site_symmetry_1
    _geom_torsion_site_symmetry_2
    _geom_torsion_site_symmetry_3
    _geom_torsion_site_symmetry_4
    _geom_torsion
    _geom_torsion_publ_flag
    O3 Cu1 N1 C1 . . . . -11.6(2) ?
    N2 Cu1 N1 C1 . . . . 178.2(2) ?
    O1W Cu1 N1 C1 . . . . 85.2(2) ?
    O3 Cu1 N1 C12 . . . . 170.25(17) ?
    N2 Cu1 N1 C12 . . . . 0.02(16) ?
    O1W Cu1 N1 C12 . . . . -92.91(17) ?
    O2 Cu1 N2 C10 . . . . 6.0(2) ?
    O3 Cu1 N2 C10 . . . . 132.5(3) ?
    N1 Cu1 N2 C10 . . . . -179.5(2) ?
    O1W Cu1 N2 C10 . . . . -89.2(2) ?
    O2 Cu1 N2 C11 . . . . -174.44(16) ?
    O3 Cu1 N2 C11 . . . . -48.0(4) ?
    N1 Cu1 N2 C11 . . . . -0.01(15) ?
    O1W Cu1 N2 C11 . . . . 90.35(16) ?
    O3 Cu1 O2 C19 . . . . 21.4(2) ?
    N2 Cu1 O2 C19 . . . . -169.2(2) ?
    O1W Cu1 O2 C19 . . . . -75.9(2) ?
    O2 Cu1 O3 C20 . . . . -26.0(2) ?
    N1 Cu1 O3 C20 . . . . 160.4(2) ?
    N2 Cu1 O3 C20 . . . . -152.3(3) ?
    O1W Cu1 O3 C20 . . . . 69.7(2) ?
    C12 N1 C1 C2 . . . . -1.1(4) ?
    Cu1 N1 C1 C2 . . . . -179.2(2) ?
    N1 C1 C2 C3 . . . . 0.3(4) ?
    C1 C2 C3 C4 . . . . 0.3(4) ?
    C2 C3 C4 C12 . . . . -0.2(4) ?
    C2 C3 C4 C5 . . . . 178.9(3) ?
    C12 C4 C5 C6 . . . . 0.8(4) ?
    C3 C4 C5 C6 . . . . -178.3(3) ?
    C4 C5 C6 C7 . . . . -1.1(4) ?
    C5 C6 C7 C11 . . . . 0.7(4) ?
    C5 C6 C7 C8 . . . . -179.9(3) ?
    C11 C7 C8 C9 . . . . 0.0(4) ?
    C6 C7 C8 C9 . . . . -179.4(3) ?
    C7 C8 C9 C10 . . . . 0.0(4) ?
    C11 N2 C10 C9 . . . . -0.2(4) ?
    Cu1 N2 C10 C9 . . . . 179.35(19) ?
    C8 C9 C10 N2 . . . . 0.1(4) ?
    C10 N2 C11 C7 . . . . 0.2(3) ?
    Cu1 N2 C11 C7 . . . . -179.38(18) ?
    C10 N2 C11 C12 . . . . 179.6(2) ?
    Cu1 N2 C11 C12 . . . . 0.0(3) ?
    C8 C7 C11 N2 . . . . -0.1(4) ?
    C6 C7 C11 N2 . . . . 179.4(2) ?
    C8 C7 C11 C12 . . . . -179.5(2) ?
    C6 C7 C11 C12 . . . . 0.0(3) ?
    C1 N1 C12 C4 . . . . 1.3(4) ?
    Cu1 N1 C12 C4 . . . . 179.64(18) ?
    C1 N1 C12 C11 . . . . -178.4(2) ?
    Cu1 N1 C12 C11 . . . . 0.0(3) ?
    C3 C4 C12 N1 . . . . -0.6(4) ?
    C5 C4 C12 N1 . . . . -179.8(2) ?
    C3 C4 C12 C11 . . . . 179.0(2) ?
    C5 C4 C12 C11 . . . . -0.1(4) ?
    N2 C11 C12 N1 . . . . 0.0(3) ?
    C7 C11 C12 N1 . . . . 179.4(2) ?
    N2 C11 C12 C4 . . . . -179.7(2) ?
    C7 C11 C12 C4 . . . . -0.3(3) ?
    O1 C13 C14 C15 . . . . 4.5(5) ?
    O1 C13 C14 C19 . . . . -175.7(3) ?
    C19 C14 C15 C16 . . . . 0.5(4) ?
    C13 C14 C15 C16 . . . . -179.7(3) ?
    C14 C15 C16 C17 . . . . -0.9(5) ?
    C15 C16 C17 C18 . . . . 0.8(5) ?
    C16 C17 C18 C19 . . . . -0.3(4) ?
    C16 C17 C18 C20 . . . . -178.7(3) ?
    Cu1 O2 C19 C14 . . . . 168.07(16) ?
    Cu1 O2 C19 C18 . . . . -12.3(3) ?
    C15 C14 C19 O2 . . . . 179.7(2) ?
    C13 C14 C19 O2 . . . . -0.1(4) ?
    C15 C14 C19 C18 . . . . 0.1(4) ?
    C13 C14 C19 C18 . . . . -179.7(2) ?
    C17 C18 C19 O2 . . . . -179.8(2) ?
    C20 C18 C19 O2 . . . . -1.5(4) ?
    C17 C18 C19 C14 . . . . -0.2(3) ?
    C20 C18 C19 C14 . . . . 178.1(2) ?
    Cu1 O3 C20 O4 . . . . -162.1(2) ?
    Cu1 O3 C20 C18 . . . . 19.6(3) ?
    C17 C18 C20 O4 . . . . -2.0(4) ?
    C19 C18 C20 O4 . . . . 179.7(2) ?
    C17 C18 C20 O3 . . . . 176.3(2) ?
    C19 C18 C20 O3 . . . . -2.0(4) ?
    C21 N3 C23 O5 . . . . -0.7(6) ?
    C22 N3 C23 O5 . . . . -176.8(4) ?
loop_
    _geom_hbond_atom_site_label_D
    _geom_hbond_atom_site_label_H
    _geom_hbond_atom_site_label_A
    _geom_hbond_site_symmetry_A
    _geom_hbond_distance_DH
    _geom_hbond_distance_HA
    _geom_hbond_distance_DA
    _geom_hbond_angle_DHA
    O1W H1WB O4 2_656 0.85 1.91 2.741(3) 167
    O1W H1WA O5 . 0.85 1.96 2.794(3) 167
data_global
_journal_date_recd_electronic     2009-03-17
_journal_date_accepted     2009-03-30
_journal_name_full     'Acta Crystallographica, Section E'
_journal_year     2009
_journal_volume     65
_journal_issue      5
_journal_page_first     m485
_journal_page_last     m485
_journal_paper_category     QM
_journal_coeditor_code     GK2199
_publ_contact_author_name     'Zhao-Wen Yu'
_publ_contact_author_address
;
Institute of Molecular and Crystal Engineering,
College of Chemistry and Chemical Engineering,
Henan University, Kaifeng, 475001, Henan,
People's  Republic of China
;
_publ_contact_author_email     'yuzw@henu.edu.cn'
_publ_contact_author_fax     '+86-0378-2866141'
_publ_contact_author_phone     '+86-0378-2866141'
_publ_section_title
;\
Aqua(3-formyl-2-oxidobenzoato-\k^2^<i>O</i>^1^,<i>O</i>^2^)(1,10-\
phenanthroline-\k^2^<i>N</i>,<i>N</i>')copper(II) dimethylformamide solvate
;
loop_
    _publ_author_name
    _publ_author_footnote
    _publ_author_address
    'Yu, Zhao-Wen' .
;
Institute of Molecular and Crystal Engineering,
College of Chemistry and Chemical Engineering,
Henan University, Kaifeng 475001, Henan,
People's Republic of China
;
    'Chang, Ling' .
;
Institute of Molecular and Crystal Engineering,
College of Chemistry and Chemical Engineering,
Henan University, Kaifeng 475001, Henan,
People's Republic of China
;
    'Song, Peng' .
;
Institute of Molecular and Crystal Engineering,
College of Chemistry and Chemical Engineering,
Henan University, Kaifeng 475001, Henan,
People's Republic of China
;
    'He, Min-Hui' .
;
Institute of Molecular and Crystal Engineering,
College of Chemistry and Chemical Engineering,
Henan University, Kaifeng 475001, Henan,
People's Republic of China
;
