# Supplementary material for: Aqua­(3-formyl-2-oxidobenzoato-κ2 O 1,O 2)(1,10-phenanthroline-κ2 N,N′)copper(II) dimethyl­formamide solvate
Source: Acta Crystallogr Sect E Struct Rep Online. 2009 Apr 8;65(Pt 5):m485. doi: 10.1107/S1600536809011659 (PMC2977551; doi:10.1107/S1600536809011659)
Supplement: Supplementary file 2 [file e-65-0m485-Isup2.hkl]

# 
# h,k,l, Fc-squared, Fo-squared, sigma(Fo-squared) and status flag 
# 
data_I
_shelx_title ' 1263 in P-1' 
_shelx_refln_list_code          4 
_shelx_F_calc_maximum      118.63 
_exptl_crystal_F_000       514.00 
_reflns_d_resolution_high  0.8409 
 
loop_ 
 _symmetry_equiv_pos_as_xyz 
 'x, y, z' 
 '-x, -y, -z' 
 
_cell_length_a     9.6936 
_cell_length_b    10.9020 
_cell_length_c    11.2800 
_cell_angle_alpha 103.834 
_cell_angle_beta  109.764 
_cell_angle_gamma  98.604 
 
_shelx_F_squared_multiplier     1.000 
 
loop_ 
 _refln_index_h 
 _refln_index_k 
 _refln_index_l 
 _refln_F_squared_calc 
 _refln_F_squared_meas 
 _refln_F_squared_sigma 
 _refln_observed_status 
   2   0   0     1390.07     1378.30     16.37 o 
   3   0   0     3122.37     2985.25     31.28 o 
   4   0   0       98.36      100.23      1.96 o 
   5   0   0        0.77        2.07      0.99 o 
   6   0   0     1093.20     1151.30     19.04 o 
   7   0   0       12.01        5.67      1.44 o 
   8   0   0        8.29        9.14      1.31 o 
   9   0   0       60.41       65.07      3.71 o 
  10   0   0      129.67      137.32      5.44 o 
 -10   1   0       39.65       43.14      3.29 o 
  -9   1   0      346.16      344.32      8.33 o 
  -8   1   0       29.98       26.38      2.32 o 
  -7   1   0      373.48      355.20      7.69 o 
  -6   1   0     1490.44     1513.71     24.23 o 
  -5   1   0      397.72      394.54      4.78 o 
  -4   1   0     1802.60     1719.38     26.37 o 
  -2   1   0     1464.46     1609.56     24.08 o 
  -1   1   0     6069.49     6255.65     94.08 o 
   0   1   0    10186.32     8848.96    134.82 o 
   1   1   0      792.90      704.88     10.80 o 
   2   1   0      159.02      117.72      2.53 o 
   3   1   0     4275.87     4456.16     46.38 o 
   4   1   0       52.50       49.56      1.40 o 
   5   1   0     1056.65     1105.10     18.19 o 
   6   1   0     1460.43     1456.13     23.63 o 
   7   1   0      136.19      145.22      4.63 o 
   8   1   0       75.10       71.98      3.50 o 
   9   1   0      187.07      193.32      6.04 o 
  10   1   0       58.41       56.80      3.91 o 
 -10   2   0       11.31        8.61      2.05 o 
  -9   2   0        2.13        4.58      1.86 o 
  -8   2   0       15.78       19.05      2.07 o 
  -7   2   0      103.08       94.57      3.45 o 
  -6   2   0     1791.15     1893.90     44.97 o 
  -5   2   0      980.33     1127.54     12.25 o 
  -4   2   0      340.17      508.66      5.88 o 
  -3   2   0     1064.92      887.99      9.56 o 
  -2   2   0      485.54      433.21      4.84 o 
  -1   2   0      250.34      263.03      4.30 o 
   0   2   0     4764.21     4594.66     48.08 o 
   1   2   0        1.26        2.61      0.39 o 
   2   2   0      157.63      136.17      3.75 o 
   3   2   0      761.76      775.17      8.95 o 
   4   2   0       36.38       29.32      1.26 o 
   5   2   0      892.91      899.07     11.82 o 
   6   2   0      989.40     1049.58     17.81 o 
   7   2   0      107.55       95.11      3.70 o 
   8   2   0       14.38       12.76      2.11 o 
   9   2   0      475.52      479.98     10.80 o 
 -10   3   0       31.75       27.93      2.67 o 
  -9   3   0        7.27        2.99      1.56 o 
  -8   3   0      118.12      117.93      4.09 o 
  -7   3   0      456.87      438.56      8.92 o 
  -6   3   0      831.91      778.87      8.93 o 
  -5   3   0       44.39       42.54      1.19 o 
  -4   3   0      311.63      619.02      7.07 o 
  -3   3   0      559.06      568.07      6.44 o 
  -2   3   0        6.30        9.50      0.54 o 
  -1   3   0      218.82      147.28      2.01 o 
   0   3   0     2417.72     2764.82     33.30 o 
   1   3   0       13.96       13.92      0.90 o 
   2   3   0      113.24       89.22      1.30 o 
   3   3   0     1599.01     1568.07     17.18 o 
   4   3   0        3.49        3.02      0.66 o 
   5   3   0      117.02      125.11      3.31 o 
   6   3   0      153.28      146.73      4.40 o 
   7   3   0       88.62       99.48      3.99 o 
   8   3   0       23.64       24.51      2.41 o 
   9   3   0      229.63      254.34      7.26 o 
 -10   4   0       58.70       60.23      3.67 o 
  -9   4   0      242.22      233.29      6.48 o 
  -8   4   0       56.24       62.23      3.07 o 
  -7   4   0      280.50      265.08      6.25 o 
  -6   4   0      508.64      525.57      6.50 o 
  -5   4   0      292.01      295.72      4.02 o 
  -4   4   0      115.71      142.81      2.30 o 
  -3   4   0       19.12       10.26      0.44 o 
  -2   4   0      187.37      282.71      3.60 o 
  -1   4   0      123.70       77.40      1.97 o 
   0   4   0      596.17      461.09      5.30 o 
   1   4   0      930.73      981.35      8.76 o 
   2   4   0       52.21       51.88      1.62 o 
   3   4   0      928.59      895.97      8.33 o 
   4   4   0      108.46      123.70      2.60 o 
   5   4   0      428.17      404.99      5.96 o 
   6   4   0       25.89       26.76      2.32 o 
   7   4   0       23.13       24.69      2.34 o 
   8   4   0       56.01       56.36      3.49 o 
   9   4   0       25.96       28.33      2.90 o 
 -10   5   0      114.96       99.07      4.34 o 
  -9   5   0      383.70      360.66      8.54 o 
  -8   5   0      115.32       91.23      3.77 o 
  -7   5   0      188.66      174.63      3.07 o 
  -6   5   0     1353.95     1260.69     14.03 o 
  -5   5   0      306.86      280.32      5.65 o 
  -4   5   0       90.19       73.99      1.17 o 
  -3   5   0      901.43      739.02      8.43 o 
  -2   5   0      715.18      793.44      8.91 o 
  -1   5   0       53.60      137.18      1.69 o 
   0   5   0     1561.53     1633.71     17.34 o 
   1   5   0       29.94       21.44      0.86 o 
   2   5   0     1585.10     1621.54     14.31 o 
   3   5   0     1278.73     1355.87     12.27 o 
   4   5   0      128.24      118.40      2.66 o 
   5   5   0       10.30       11.86      2.48 o 
   6   5   0      172.65      168.49      5.01 o 
   7   5   0       66.35       60.44      3.45 o 
   8   5   0       11.53        9.95      2.25 o 
 -10   6   0      177.61      206.02      6.49 o 
  -9   6   0      177.12      185.50      5.83 o 
  -8   6   0        5.18        4.37      1.48 o 
  -7   6   0      232.78      233.40      3.82 o 
  -6   6   0     1084.76     1063.18     12.20 o 
  -5   6   0       71.71       71.11      1.86 o 
  -4   6   0     1552.24     1455.65     15.91 o 
  -3   6   0      997.87      966.53     10.89 o 
  -2   6   0       86.54       93.16      1.34 o 
  -1   6   0        2.49        4.62      0.44 o 
   0   6   0     5160.20     5447.28     53.49 o 
   1   6   0       35.98       37.28      1.05 o 
   2   6   0      613.91      653.82      6.49 o 
   3   6   0      818.41      824.29      8.05 o 
   4   6   0       31.17       34.68      2.00 o 
   5   6   0       99.80       97.31      4.40 o 
   6   6   0      206.65      199.82      5.69 o 
   7   6   0        0.17        0.28      1.62 o 
 -10   7   0       86.27       77.54      4.02 o 
  -9   7   0      316.58      288.11      7.55 o 
  -8   7   0       11.22       15.27      2.11 o 
  -7   7   0       12.61       13.96      1.15 o 
  -6   7   0     1545.63     1540.58     18.99 o 
  -5   7   0      663.47      692.10      8.50 o 
  -4   7   0     1813.55     1860.38     20.14 o 
  -3   7   0      651.42      614.68      7.54 o 
  -2   7   0       17.95       25.63      1.31 o 
  -1   7   0      825.17      822.78      9.58 o 
   0   7   0      792.60      855.48      8.04 o 
   1   7   0      102.15       87.13      2.00 o 
   2   7   0      267.35      268.85      3.41 o 
   3   7   0      392.33      394.42      5.40 o 
   4   7   0        1.88        0.99      1.02 o 
   5   7   0       85.55       93.97      2.76 o 
   6   7   0       70.63       73.48      3.81 o 
   7   7   0        0.20        0.00      1.95 o 
  -9   8   0       82.00      101.00      4.48 o 
  -8   8   0        3.85        4.09      1.38 o 
  -7   8   0        1.66        1.75      0.90 o 
  -6   8   0      831.10      853.01     10.44 o 
  -5   8   0      565.09      602.06      7.81 o 
  -4   8   0      702.08      751.82     17.51 o 
  -3   8   0      825.70      795.97      9.57 o 
  -2   8   0        7.41        7.28      2.01 o 
  -1   8   0      546.07      496.17      6.45 o 
   0   8   0     1158.05     1101.03     12.60 o 
   1   8   0        9.82       10.10      0.83 o 
   2   8   0        1.63        7.92      4.78 o 
   3   8   0       60.51       63.07      1.77 o 
   4   8   0      103.39      110.28      3.01 o 
   5   8   0       60.00       68.88      3.71 o 
   6   8   0      124.42      132.59      4.98 o 
  -9   9   0       53.36       51.20      3.60 o 
  -8   9   0        0.05        1.54      1.04 o 
  -7   9   0       10.49       16.00      1.34 o 
  -6   9   0       22.98       28.48      1.68 o 
  -5   9   0        9.44       13.09      2.05 o 
  -4   9   0       29.47       27.62      1.56 o 
  -3   9   0      277.23      285.01      4.54 o 
  -2   9   0      187.28      198.95      3.54 o 
  -1   9   0       83.87       96.11      2.65 o 
   0   9   0      363.78      381.19      5.51 o 
   1   9   0       37.37       37.34      1.75 o 
   2   9   0       90.20      116.36      6.92 o 
   3   9   0      440.96      445.89      5.39 o 
   4   9   0       65.40       65.27      3.63 o 
   5   9   0      169.60      167.26      5.67 o 
  -8  10   0       13.81       15.90      3.49 o 
  -7  10   0       73.46       70.07      2.46 o 
  -6  10   0      101.94      124.61      4.68 o 
  -5  10   0        0.24        0.00      0.98 o 
  -4  10   0       38.29       46.41      2.17 o 
  -3  10   0      622.50      574.55      7.73 o 
  -2  10   0      147.82      139.53      3.07 o 
  -1  10   0        1.80        1.11      1.49 o 
   0  10   0       76.12       79.42      2.34 o 
   1  10   0        4.32        2.59      1.31 o 
   2  10   0        0.82        1.42      1.73 o 
   3  10   0      357.74      391.59      8.70 o 
  -7  11   0       32.24       38.13      2.90 o 
  -6  11   0       50.86       46.90      3.06 o 
  -5  11   0        6.59        3.64      1.80 o 
  -4  11   0      177.17      181.30      5.29 o 
  -3  11   0      160.15      151.64      4.77 o 
  -2  11   0       17.26       16.64      2.16 o 
  -1  11   0      391.60      372.76      8.25 o 
   0  11   0      169.01      164.45      5.14 o 
   1  11   0       22.91       25.75      2.43 o 
   2  11   0       17.42       22.32      2.43 o 
  -5  12   0       26.43       29.59      2.62 o 
  -4  12   0      108.80      115.01      4.42 o 
  -3  12   0      314.93      313.58      7.70 o 
  -2  12   0        0.27        1.54      1.81 o 
  -1  12   0      188.62      180.58      5.53 o 
   0  12   0       77.57       79.18      3.77 o 
  -1 -12   1      286.62      275.35      7.36 o 
   0 -12   1       90.60       85.20      4.08 o 
   1 -12   1       96.89      103.93      4.38 o 
   2 -12   1       26.35       31.59      2.75 o 
   3 -12   1        8.24        9.13      1.91 o 
   4 -12   1      241.64      252.00      6.70 o 
   5 -12   1        0.67        1.56      1.66 o 
  -3 -11   1       67.74       80.49      2.87 o 
  -2 -11   1      106.87      115.14      4.91 o 
  -1 -11   1      108.34      106.08      5.93 o 
   0 -11   1        9.17        8.50      1.33 o 
   1 -11   1        6.15        7.67      1.25 o 
   2 -11   1        9.75        6.68      1.22 o 
   3 -11   1      129.35      143.50      3.36 o 
   4 -11   1      366.51      349.34      7.14 o 
   5 -11   1       31.52       30.41      1.78 o 
   6 -11   1        4.25        5.38      1.20 o 
   7 -11   1      113.99      114.49      3.19 o 
  -4 -10   1       32.14       33.19      2.92 o 
  -3 -10   1       51.43       48.85      2.30 o 
  -2 -10   1      201.89      207.50      5.67 o 
  -1 -10   1       59.14       58.76      2.22 o 
   0 -10   1        8.58        8.31      1.14 o 
   1 -10   1      286.73      269.72      4.53 o 
   2 -10   1        1.84        0.47      0.91 o 
   3 -10   1      196.26      182.69      3.60 o 
   4 -10   1      110.68      102.87      2.89 o 
   5 -10   1      133.27      126.50      3.08 o 
   6 -10   1        2.42        7.31      2.31 o 
   7 -10   1      193.77      200.54      4.06 o 
   8 -10   1      139.39      144.27      5.53 o 
  -5  -9   1       32.72       31.57      2.90 o 
  -4  -9   1       12.28        7.02      2.00 o 
  -3  -9   1      105.96      108.52      2.83 o 
  -2  -9   1      179.40      171.45      3.50 o 
  -1  -9   1        2.87        1.12      0.93 o 
   0  -9   1       95.16       97.77      2.49 o 
   1  -9   1     1327.07     1370.92     15.57 o 
   2  -9   1      177.40      176.70      3.35 o 
   3  -9   1      119.97      122.51      2.78 o 
   4  -9   1     1795.30     1836.22     20.92 o 
   5  -9   1       46.88       43.07      1.89 o 
   6  -9   1        0.91        1.69      0.90 o 
   7  -9   1      136.52      133.86      4.30 o 
   8  -9   1       46.11       46.55      3.17 o 
   9  -9   1       20.54       22.71      2.61 o 
  -6  -8   1       50.28       58.18      3.75 o 
  -5  -8   1       93.01       95.04      4.01 o 
  -4  -8   1      112.06      114.76      4.13 o 
  -3  -8   1      352.48      372.41      6.13 o 
  -2  -8   1      183.19      185.48      3.47 o 
  -1  -8   1      210.25      198.00      3.52 o 
   0  -8   1      386.32      356.80      5.09 o 
   1  -8   1      532.56      514.34      6.68 o 
   2  -8   1       26.20       17.93      1.12 o 
   3  -8   1      830.51      815.59      9.81 o 
   4  -8   1     1981.11     1995.23     21.75 o 
   5  -8   1       10.76       14.23      1.65 o 
   6  -8   1      611.90      572.92      7.60 o 
   7  -8   1      521.59      498.12      6.92 o 
   8  -8   1       78.85       79.64      3.96 o 
   9  -8   1       30.70       33.88      2.96 o 
  -7  -7   1        4.34        5.88      2.14 o 
  -6  -7   1       47.52       50.46      3.29 o 
  -5  -7   1      162.99      159.04      5.00 o 
  -4  -7   1      196.18      202.18      5.46 o 
  -3  -7   1      860.39      907.16     10.82 o 
  -2  -7   1     1206.43     1305.50     14.70 o 
  -1  -7   1        9.98        7.23      1.80 o 
   0  -7   1     1112.74     1280.08     14.25 o 
   1  -7   1     2218.05     2128.96     22.73 o 
   2  -7   1      177.99      241.62      7.36 o 
   3  -7   1      872.42      867.17     10.12 o 
   4  -7   1     1748.55     1832.99     19.90 o 
   5  -7   1       71.78       89.80      3.25 o 
   6  -7   1       20.72       22.34      1.70 o 
   7  -7   1      286.63      281.22      4.43 o 
   8  -7   1        4.31        6.27      1.69 o 
   9  -7   1       35.05       33.68      2.86 o 
  -8  -6   1       56.94       61.78      3.84 o 
  -7  -6   1        2.06        0.59      1.72 o 
  -6  -6   1       49.27       50.81      3.08 o 
  -5  -6   1      116.42      111.87      3.88 o 
  -4  -6   1        6.80        6.53      1.35 o 
  -3  -6   1      236.84      245.00      4.67 o 
  -2  -6   1     1379.68     1341.06     12.46 o 
  -1  -6   1       74.66       82.72      1.48 o 
   0  -6   1     1282.39     1166.11     11.69 o 
   1  -6   1      194.07      243.16      3.52 o 
   2  -6   1      676.30      706.45      8.25 o 
   3  -6   1       95.92       80.31      1.77 o 
   4  -6   1     2230.14     2296.00     34.42 o 
   5  -6   1      145.65      142.63      2.67 o 
   6  -6   1      386.25      375.47      5.19 o 
   7  -6   1      167.62      156.58      4.76 o 
   8  -6   1       32.80       30.72      2.67 o 
   9  -6   1       42.00       43.95      3.06 o 
  10  -6   1      168.81      181.19      6.23 o 
  -8  -5   1       47.41       44.58      3.15 o 
  -7  -5   1        7.39        9.45      2.00 o 
  -6  -5   1        1.21        0.95      1.28 o 
  -5  -5   1      275.57      305.57      6.85 o 
  -4  -5   1       88.25       88.61      3.15 o 
  -3  -5   1      201.00      197.40      5.82 o 
  -2  -5   1      669.21      684.70      7.34 o 
  -1  -5   1       62.45       69.61      2.90 o 
   0  -5   1      245.43      249.36      3.87 o 
   1  -5   1      936.06      797.15      8.97 o 
   2  -5   1      443.58      434.75      5.32 o 
   3  -5   1      976.90      992.67     11.01 o 
   4  -5   1     1578.32     1406.36     15.25 o 
   5  -5   1      101.62       93.34      1.99 o 
   6  -5   1      331.87      308.55      5.05 o 
   7  -5   1      368.10      333.63      7.54 o 
   8  -5   1       22.14       15.28      1.91 o 
   9  -5   1      333.72      303.91      7.75 o 
  10  -5   1       96.95      102.03      4.51 o 
  -9  -4   1       38.29       34.80      3.11 o 
  -8  -4   1       33.68       33.64      2.76 o 
  -7  -4   1       71.14       66.34      3.22 o 
  -6  -4   1      381.47      410.16      8.61 o 
  -5  -4   1      931.22      868.19     14.96 o 
  -4  -4   1       39.00       38.65      2.14 o 
  -3  -4   1      209.00      204.34      3.24 o 
  -2  -4   1     4161.37     4127.44     34.75 o 
  -1  -4   1        2.63        6.44      0.43 o 
   0  -4   1       43.96       28.52      0.86 o 
   1  -4   1      345.09      381.23      4.59 o 
   2  -4   1       84.80       66.46      1.33 o 
   3  -4   1     1312.90     1310.41     14.05 o 
   4  -4   1     1605.19     1740.43     18.47 o 
   5  -4   1       36.32       41.59      1.26 o 
   6  -4   1      416.32      412.17      5.30 o 
   7  -4   1      260.12      270.93      6.49 o 
   8  -4   1       33.28       25.89      2.30 o 
   9  -4   1      150.87      161.15      5.42 o 
  10  -4   1       74.17       87.89      4.16 o 
  -9  -3   1      356.03      364.70      9.02 o 
  -8  -3   1        3.79        3.78      1.65 o 
  -7  -3   1      189.79      183.42      5.35 o 
  -6  -3   1      804.22      838.04     14.77 o 
  -5  -3   1      104.71      102.21      3.36 o 
  -4  -3   1       84.41       74.94      2.62 o 
  -3  -3   1     1509.19     1404.32     21.82 o 
  -2  -3   1      134.30       93.88      2.40 o 
  -1  -3   1      184.05      226.96      2.91 o 
   0  -3   1       34.44       62.96      1.66 o 
   1  -3   1     1947.17     2132.02     32.78 o 
   2  -3   1     3613.31     3330.00     34.09 o 
   3  -3   1      482.73      427.86      5.03 o 
   4  -3   1     3280.56     2973.53     30.71 o 
   5  -3   1        8.63       13.82      2.88 o 
   6  -3   1      440.21      482.50      9.35 o 
   7  -3   1       57.59       54.41      2.72 o 
   8  -3   1      421.02      383.72      8.57 o 
   9  -3   1      485.69      464.40     10.22 o 
  10  -3   1       40.42       44.23      3.20 o 
 -10  -2   1      128.46      137.50      5.53 o 
  -9  -2   1       72.98       57.41      3.66 o 
  -8  -2   1       62.22       69.39      3.43 o 
  -7  -2   1      131.27      131.76      4.35 o 
  -6  -2   1      554.64      562.41     10.58 o 
  -5  -2   1     1513.23     1429.91     22.78 o 
  -4  -2   1        3.90        2.93      0.87 o 
  -3  -2   1       37.83       35.59      1.58 o 
  -1  -2   1      126.07      102.56      2.25 o 
   0  -2   1     5208.93     5104.73    284.68 o 
   1  -2   1      107.29       56.67      0.96 o 
   2  -2   1      337.62      263.21      2.57 o 
   3  -2   1     1545.05     1477.55     12.70 o 
   4  -2   1     2786.68     3386.10     28.58 o 
   5  -2   1      175.17      173.54      2.49 o 
   6  -2   1      745.99      718.83     12.80 o 
   7  -2   1      533.38      525.03     10.33 o 
   8  -2   1       82.70       83.89      3.62 o 
   9  -2   1      377.23      373.74      8.79 o 
  10  -2   1      115.16      110.12      4.68 o 
 -10  -1   1       21.47       19.65      2.65 o 
  -9  -1   1      182.06      199.49      6.02 o 
  -8  -1   1       20.29       14.68      1.90 o 
  -7  -1   1       43.87       47.28      2.64 o 
  -5  -1   1      720.84      701.09     12.12 o 
  -4  -1   1      316.54      330.43      6.30 o 
  -3  -1   1     1843.24     1899.78     28.63 o 
  -2  -1   1     4381.52     4488.39     66.30 o 
   0  -1   1     8012.46     8076.00    121.06 o 
   1  -1   1     2647.74     2971.36     43.69 o 
   2  -1   1      157.06      139.65      2.71 o 
   3  -1   1      455.43      448.91      5.40 o 
   4  -1   1     1153.36     1028.90     16.32 o 
   5  -1   1      101.59       96.98      2.58 o 
   6  -1   1      300.98      288.69      4.51 o 
   7  -1   1      800.47      808.84     14.56 o 
   8  -1   1        0.96        0.66      1.42 o 
   9  -1   1       40.65       43.44      3.04 o 
  10  -1   1       95.88      106.56      3.70 o 
 -10   0   1       14.46       15.41      2.30 o 
  -9   0   1      147.77      155.65      5.30 o 
  -8   0   1      248.22      250.35      6.52 o 
  -7   0   1        3.41        3.00      0.95 o 
  -6   0   1     1394.21     1553.21     24.71 o 
  -5   0   1      628.69      622.61     10.82 o 
  -4   0   1        0.68        4.59      0.84 o 
  -3   0   1      125.37      206.47      3.96 o 
  -2   0   1     7020.63     7045.45    105.51 o 
  -1   0   1       50.96       30.61      0.78 o 
   0   0   1     2910.99     2759.38     44.04 o 
   1   0   1     2262.18     2246.24     31.58 o 
   2   0   1       12.22       19.77      0.74 o 
   3   0   1     2363.14     2240.70     23.79 o 
   4   0   1     1926.70     2009.85     21.71 o 
   5   0   1      666.61      652.21      8.16 o 
   6   0   1      747.09      785.36      9.84 o 
   7   0   1      116.99       86.05      3.60 o 
   8   0   1      250.63      257.85      6.66 o 
   9   0   1       20.56       17.14      2.60 o 
  10   0   1       60.27       57.67      3.78 o 
 -10   1   1      166.07      164.73      5.63 o 
  -9   1   1        7.10        8.93      1.37 o 
  -8   1   1      193.84      218.16      5.78 o 
  -7   1   1        9.39        7.43      1.41 o 
  -6   1   1     2329.17     2390.85     36.75 o 
  -5   1   1      202.95      178.22      4.23 o 
  -4   1   1     2546.05     2371.91     35.63 o 
  -3   1   1      371.37      507.11      8.35 o 
  -2   1   1      288.29      287.75      4.79 o 
  -1   1   1        1.14        2.25      0.29 o 
   0   1   1     1212.83     1209.58     18.62 o 
   1   1   1     1053.64      842.91     12.81 o 
   2   1   1      175.52      131.96      2.02 o 
   3   1   1       10.26       11.70      1.03 o 
   4   1   1     2844.19     3056.06     32.47 o 
   5   1   1      179.10      213.93      3.64 o 
   6   1   1      130.67      102.06      2.29 o 
   7   1   1      890.68      959.68     12.13 o 
   8   1   1        7.14        7.13      1.94 o 
   9   1   1      309.65      325.45      8.35 o 
 -11   2   1       59.17       64.26      4.06 o 
 -10   2   1       40.78       35.29      2.90 o 
  -9   2   1       46.08       61.42      3.38 o 
  -8   2   1      395.83      388.72      8.47 o 
  -7   2   1        2.71        2.97      1.28 o 
  -6   2   1     1143.20     1217.14     19.75 o 
  -5   2   1       94.67       83.05      2.69 o 
  -4   2   1     1122.98     1032.39     16.30 o 
  -3   2   1      433.04      363.37      6.24 o 
  -2   2   1     1143.15     1120.88     12.41 o 
  -1   2   1     1048.99     1328.75     15.59 o 
   0   2   1    13132.33    11774.65    155.67 o 
   2   2   1      836.76      734.65      6.64 o 
   3   2   1     2309.04     2218.47     23.78 o 
   4   2   1     1810.57     1916.19     21.00 o 
   5   2   1      106.61      123.89      2.70 o 
   6   2   1       68.65       61.34      2.15 o 
   7   2   1      135.24      122.46      3.16 o 
   8   2   1       22.73       26.07      2.43 o 
   9   2   1       21.37       28.61      2.85 o 
 -11   3   1      111.58      109.68      4.94 o 
 -10   3   1        0.24        0.00      1.61 o 
  -9   3   1      319.81      292.85      7.30 o 
  -8   3   1      286.21      294.01      6.97 o 
  -7   3   1       20.86       18.71      1.06 o 
  -6   3   1      950.06      883.30     10.06 o 
  -5   3   1      808.85      836.48      9.43 o 
  -4   3   1        4.61       26.03      0.94 o 
  -3   3   1     1243.42     1181.46     10.29 o 
  -2   3   1     1455.25     1620.49     16.27 o 
  -1   3   1      190.18      135.02      1.49 o 
   0   3   1      387.13      491.88      4.52 o 
   1   3   1       54.84       60.32      3.07 o 
   2   3   1       61.95       47.64      0.94 o 
   3   3   1     1350.51     1511.19     14.72 o 
   4   3   1       73.22      101.70      2.29 o 
   5   3   1       41.23       47.61      2.65 o 
   6   3   1      123.15      113.66      4.70 o 
   7   3   1      128.89      138.05      3.43 o 
   8   3   1        1.47        1.16      1.58 o 
   9   3   1       23.50       26.31      2.88 o 
 -11   4   1       31.89       36.78      3.20 o 
 -10   4   1       19.10       21.52      2.55 o 
  -9   4   1      150.15      147.97      4.84 o 
  -8   4   1      207.68      197.19      5.46 o 
  -7   4   1      210.69      202.74      3.32 o 
  -6   4   1     1285.18     1354.29     14.88 o 
  -5   4   1      113.12       83.12      1.76 o 
  -4   4   1      526.13      625.66      5.84 o 
  -3   4   1      924.37     1087.69      9.54 o 
  -2   4   1     1154.03      976.74     10.47 o 
  -1   4   1      255.16      229.79      2.40 o 
   0   4   1     2268.27     2161.14     19.98 o 
   1   4   1     1501.06     1496.42     17.28 o 
   2   4   1        0.76        2.26      0.41 o 
   3   4   1      650.36      571.53      5.67 o 
   4   4   1       15.10        9.84      1.12 o 
   5   4   1        1.06        0.00      1.25 o 
   6   4   1      129.33      122.67      3.04 o 
   7   4   1       95.10      104.28      3.05 o 
   8   4   1       11.05       11.08      2.18 o 
 -10   5   1        1.53        2.85      1.69 o 
  -9   5   1      247.70      240.46      6.55 o 
  -8   5   1        1.57        4.90      1.54 o 
  -7   5   1        7.57        3.84      1.03 o 
  -6   5   1     1439.94     1452.41     15.97 o 
  -5   5   1     1068.02     1079.63      9.76 o 
  -4   5   1      375.90      443.92      4.37 o 
  -3   5   1     4588.23     4473.71     37.50 o 
  -2   5   1     1541.43     1786.31     15.35 o 
  -1   5   1      149.69      194.25      3.88 o 
   0   5   1     3181.39     3524.45     29.74 o 
   1   5   1     2701.31     2948.66     25.12 o 
   2   5   1      227.66      229.15      2.80 o 
   3   5   1      644.29      646.64      6.44 o 
   4   5   1       40.85       41.94      1.75 o 
   5   5   1       13.43       14.23      1.33 o 
   6   5   1      135.50      138.79      3.44 o 
   7   5   1       79.77       72.76      3.09 o 
   8   5   1        0.00        0.00      1.83 o 
 -10   6   1       64.72       70.68      3.91 o 
  -9   6   1      338.67      316.46      7.82 o 
  -8   6   1      339.08      322.85      4.90 o 
  -7   6   1        1.33        0.70      1.62 o 
  -6   6   1     2126.25     2139.98     23.02 o 
  -5   6   1      877.24      894.40     12.09 o 
  -4   6   1      390.13      320.67      4.43 o 
  -3   6   1      353.10      413.53      4.46 o 
  -2   6   1      576.59      570.87     11.39 o 
  -1   6   1      183.82      226.10      5.30 o 
   0   6   1     1373.09     1472.05     13.01 o 
   1   6   1     1690.49     1818.83     15.98 o 
   2   6   1      156.92      182.45      2.55 o 
   3   6   1      382.88      343.83      4.03 o 
   4   6   1      183.82      177.38      3.53 o 
   5   6   1        5.30        5.23      1.20 o 
   6   6   1      345.79      362.14      6.16 o 
   7   6   1      211.52      238.60      6.81 o 
 -10   7   1       53.93       53.89      3.43 o 
  -9   7   1       81.52       76.84      3.80 o 
  -8   7   1        1.58        1.55      0.88 o 
  -7   7   1        8.24        5.51      1.01 o 
  -6   7   1     2930.76     2939.35     31.21 o 
  -5   7   1      190.35      202.58      3.46 o 
  -4   7   1      629.59      663.12      8.11 o 
  -3   7   1     1763.46     1706.85     18.51 o 
  -2   7   1      149.72      139.79      2.56 o 
  -1   7   1       22.05       18.05      1.10 o 
   0   7   1      561.24      543.89      5.49 o 
   1   7   1      434.38      427.24      4.83 o 
   2   7   1       17.55       19.13      1.86 o 
   3   7   1      103.19       92.39      2.47 o 
   4   7   1      191.36      204.51      4.00 o 
   5   7   1        4.47        6.17      1.32 o 
   6   7   1      335.75      341.76      6.10 o 
  -9   8   1       68.88       79.48      3.94 o 
  -8   8   1       31.39       43.33      2.21 o 
  -7   8   1      146.70      136.37      3.00 o 
  -6   8   1      348.00      328.60      5.05 o 
  -5   8   1        2.77        2.59      0.84 o 
  -4   8   1        1.81        1.15      0.72 o 
  -3   8   1      551.48      510.49      6.64 o 
  -2   8   1       66.53       64.25      1.81 o 
  -1   8   1      114.41      103.35      2.34 o 
   0   8   1     1195.04     1187.61     13.44 o 
   1   8   1       33.70       31.34      1.24 o 
   2   8   1      111.66      126.20      2.27 o 
   3   8   1      629.72      673.77      7.15 o 
   4   8   1      137.32      143.73      4.93 o 
   5   8   1       30.72       31.33      2.03 o 
  -9   9   1       65.32       58.72      3.62 o 
  -8   9   1        4.74        3.86      1.11 o 
  -7   9   1       64.91       53.91      2.08 o 
  -6   9   1      556.52      532.98      7.34 o 
  -5   9   1      244.59      257.29      4.63 o 
  -4   9   1       11.59       11.61      2.58 o 
  -3   9   1       27.31       27.09      2.67 o 
  -2   9   1        2.26        1.76      0.84 o 
  -1   9   1      230.59      236.12      3.92 o 
   0   9   1      225.12      242.41      4.02 o 
   1   9   1      138.90      151.70      4.42 o 
   2   9   1       67.82       82.09      3.34 o 
   3   9   1      413.87      397.92      8.99 o 
   4   9   1       12.12        8.77      2.11 o 
  -8  10   1       67.98       72.11      3.45 o 
  -7  10   1        1.32        1.23      1.48 o 
  -6  10   1      420.20      429.22      8.96 o 
  -5  10   1        0.70        0.66      1.52 o 
  -4  10   1       43.90       53.71      2.89 o 
  -3  10   1      317.30      295.77      6.92 o 
  -2  10   1      250.28      241.17      6.07 o 
  -1  10   1      840.56      837.78     14.68 o 
   0  10   1      248.31      243.08      6.04 o 
   1  10   1       27.78       25.72      2.23 o 
   2  10   1        3.46        3.45      1.62 o 
  -7  11   1        1.68        0.00      1.74 o 
  -6  11   1      201.70      190.72      5.58 o 
  -5  11   1      252.27      254.43      6.67 o 
  -4  11   1        6.55        9.27      1.88 o 
  -3  11   1      382.59      359.39      8.17 o 
  -2  11   1        1.42        0.00      1.62 o 
  -1  11   1      180.62      174.92      5.18 o 
   0  11   1       70.44       73.80      3.56 o 
   1  11   1       36.03       42.54      2.97 o 
  -5  12   1       55.05       66.80      3.73 o 
  -4  12   1       29.71       31.41      2.68 o 
  -3  12   1      310.08      322.71      7.94 o 
  -2  12   1       49.99       49.80      3.13 o 
  -1  12   1        9.69       10.94      2.18 o 
  -1 -12   2        4.35        3.71      1.29 o 
   0 -12   2       74.95       70.65      2.63 o 
   1 -12   2      155.40      153.26      5.65 o 
   2 -12   2       46.49       53.78      2.40 o 
   3 -12   2        0.23        0.00      1.10 o 
   4 -12   2       82.47       93.54      3.22 o 
   5 -12   2       40.13       36.51      2.08 o 
  -3 -11   2        9.39       15.94      2.48 o 
  -2 -11   2      153.25      163.55      3.77 o 
  -1 -11   2        0.89        0.04      1.11 o 
   0 -11   2      165.39      162.36      3.56 o 
   1 -11   2      119.60      117.32      3.01 o 
   2 -11   2       32.70       29.04      1.73 o 
   3 -11   2       31.25       37.04      1.97 o 
   4 -11   2       26.76       26.48      1.70 o 
   5 -11   2       15.40       22.44      1.85 o 
   6 -11   2       10.75       19.03      1.61 o 
   7 -11   2       68.70       65.10      2.52 o 
  -5 -10   2        5.58        5.71      2.30 o 
  -4 -10   2        0.36        0.60      1.87 o 
  -3 -10   2        0.32        1.56      1.79 o 
  -2 -10   2      348.02      348.39     11.03 o 
  -1 -10   2      165.74      159.21      3.45 o 
   0 -10   2        0.27        1.11      1.01 o 
   1 -10   2      569.85      564.47      7.67 o 
   2 -10   2      319.00      331.14      5.24 o 
   3 -10   2      107.47      128.18      3.08 o 
   4 -10   2      280.04      284.01      4.82 o 
   5 -10   2        1.99        4.27      1.13 o 
   6 -10   2        1.20        1.69      1.48 o 
   7 -10   2      161.96      176.90      3.77 o 
   8 -10   2       46.55       52.20      3.56 o 
  -6  -9   2        0.73        0.00      1.80 o 
  -5  -9   2       37.12       38.89      3.31 o 
  -4  -9   2       74.48       81.54      3.96 o 
  -3  -9   2       89.65       96.91      3.99 o 
  -2  -9   2      158.99      164.67      3.44 o 
  -1  -9   2      200.64      225.62      4.03 o 
   0  -9   2       12.62       13.92      3.64 o 
   1  -9   2      590.00      583.00      7.65 o 
   2  -9   2      905.53      938.48     11.27 o 
   3  -9   2      585.38      601.37      8.05 o 
   4  -9   2     1246.54     1276.44     14.81 o 
   5  -9   2        3.14        3.19      0.99 o 
   6  -9   2       45.66       50.66      1.96 o 
   7  -9   2      532.29      501.76      7.16 o 
   8  -9   2      101.09      100.78      4.61 o 
  -7  -8   2       33.65       35.86      3.24 o 
  -6  -8   2        6.53        8.26      2.00 o 
  -5  -8   2      296.71      303.81      7.59 o 
  -4  -8   2       68.93       71.65      3.38 o 
  -3  -8   2       13.32       16.55      1.87 o 
  -2  -8   2      960.81      965.40     11.55 o 
  -1  -8   2      218.01      219.83      3.75 o 
   0  -8   2       91.65       88.94      2.25 o 
   1  -8   2      885.62      875.96     10.42 o 
   2  -8   2      547.90      477.68      6.35 o 
   3  -8   2      272.20      261.60      4.14 o 
   4  -8   2      492.27      472.35      6.41 o 
   5  -8   2      364.62      353.81      5.25 o 
   6  -8   2        3.66        4.62      0.96 o 
   7  -8   2      442.16      445.95      9.94 o 
   8  -8   2      189.03      206.76      6.42 o 
   9  -8   2        0.43        1.54      1.95 o 
  -7  -7   2       32.95       39.68      3.27 o 
  -6  -7   2        5.66        3.56      1.65 o 
  -5  -7   2      389.19      428.29      9.25 o 
  -4  -7   2      267.40      278.32      6.57 o 
  -3  -7   2        5.40        4.42      1.40 o 
  -2  -7   2      431.78      464.58      6.23 o 
  -1  -7   2        1.63        2.72      0.74 o 
   0  -7   2       95.76       81.10      2.00 o 
   1  -7   2     1111.48      919.05     10.64 o 
   2  -7   2        5.57        9.97      0.95 o 
   3  -7   2      240.41      220.49      3.51 o 
   4  -7   2     1155.49     1133.79     12.91 o 
   5  -7   2      277.48      255.33      4.19 o 
   6  -7   2      112.77       92.62      2.23 o 
   7  -7   2      476.47      455.02      9.81 o 
   8  -7   2      146.25      124.12      4.66 o 
   9  -7   2        5.59        2.16      1.91 o 
  -8  -6   2        8.28        8.24      2.21 o 
  -7  -6   2      135.77      132.48      4.73 o 
  -6  -6   2        2.35        0.00      1.51 o 
  -5  -6   2      317.02      309.17      7.06 o 
  -4  -6   2       11.36       27.72      2.09 o 
  -3  -6   2       62.34       68.81      2.74 o 
  -2  -6   2      361.20      308.43      4.43 o 
  -1  -6   2       38.04       39.37      1.38 o 
   0  -6   2       38.78       55.97      1.53 o 
   1  -6   2       39.99       50.23      1.43 o 
   2  -6   2       37.71       64.68      1.70 o 
   3  -6   2      133.70      142.15      2.90 o 
   4  -6   2      921.78      949.83     10.88 o 
   5  -6   2      236.56      221.32      3.51 o 
   6  -6   2        1.26        2.71      0.70 o 
   7  -6   2      293.74      266.17      6.71 o 
   8  -6   2      168.32      168.26      5.47 o 
   9  -6   2        0.19        0.00      1.55 o 
  -9  -5   2        5.67        5.83      2.12 o 
  -8  -5   2       35.26       35.34      2.93 o 
  -7  -5   2       84.82       87.32      3.92 o 
  -6  -5   2       46.96       51.58      2.96 o 
  -5  -5   2      317.43      320.13      7.02 o 
  -4  -5   2       24.50       21.34      1.91 o 
  -3  -5   2        3.73        6.34      1.17 o 
  -2  -5   2     1540.28     1606.37     17.29 o 
  -1  -5   2      128.63      106.15      2.95 o 
   0  -5   2       96.56       82.83      1.71 o 
   1  -5   2      361.91      305.61      6.67 o 
   2  -5   2       48.42      133.23      2.25 o 
   3  -5   2      196.78      207.11      3.06 o 
   4  -5   2     1466.56     1315.54     14.38 o 
   5  -5   2      265.23      263.71      3.79 o 
   6  -5   2      260.52      261.94      6.28 o 
   7  -5   2        2.26        4.31      1.37 o 
   8  -5   2       16.48       13.39      2.04 o 
   9  -5   2        9.54        8.96      2.08 o 
  10  -5   2       83.89       97.85      4.69 o 
  -9  -4   2       26.04       22.43      2.58 o 
  -8  -4   2      296.11      292.99      7.43 o 
  -7  -4   2      135.36      133.09      4.54 o 
  -6  -4   2       99.97      101.80      3.64 o 
  -5  -4   2      213.27      189.54      4.86 o 
  -4  -4   2       21.32       29.83      1.94 o 
  -3  -4   2       55.69       56.99      2.14 o 
  -2  -4   2     3392.39     3380.17     50.25 o 
  -1  -4   2       39.47       37.50      1.06 o 
   0  -4   2       31.91       35.55      1.00 o 
   1  -4   2      600.67      520.07      6.03 o 
   2  -4   2     1098.04     1404.77     14.94 o 
   3  -4   2      564.62      697.88      8.47 o 
   4  -4   2     2899.65     3157.62     26.75 o 
   5  -4   2       22.95       17.35      1.09 o 
   6  -4   2       90.10       90.71      3.31 o 
   7  -4   2        6.00        4.97      1.55 o 
   8  -4   2       11.02       13.19      1.91 o 
   9  -4   2       12.16       11.67      2.04 o 
  10  -4   2      110.38      116.09      4.97 o 
 -10  -3   2       22.11       23.97      2.89 o 
  -9  -3   2       52.50       57.13      3.43 o 
  -8  -3   2      365.62      349.36      8.18 o 
  -7  -3   2      184.32      189.80      5.35 o 
  -6  -3   2        1.52        0.82      1.10 o 
  -5  -3   2      733.89      734.96     12.77 o 
  -4  -3   2      656.48      597.59     10.44 o 
  -3  -3   2     1905.09     1867.89     28.49 o 
  -2  -3   2     3774.05     3920.75     57.81 o 
  -1  -3   2      576.16      548.91      8.99 o 
   0  -3   2      179.90      157.50      3.17 o 
   1  -3   2      826.35      982.07     10.51 o 
   2  -3   2     5200.55     4743.17     74.12 o 
   3  -3   2     1571.72     1474.76     12.74 o 
   4  -3   2     3328.64     3269.27     27.64 o 
   5  -3   2      323.81      280.42      3.07 o 
   6  -3   2        2.47        3.25      0.76 o 
   7  -3   2      732.00      688.34     12.94 o 
   8  -3   2       63.76       71.27      3.57 o 
   9  -3   2        1.79        3.31      1.67 o 
  10  -3   2       89.90      102.58      4.59 o 
 -10  -2   2        0.06        0.75      1.97 o 
  -9  -2   2        5.49        1.87      1.67 o 
  -8  -2   2      288.44      317.25      7.65 o 
  -7  -2   2        0.45        0.49      1.16 o 
  -6  -2   2        5.60        5.89      1.30 o 
  -5  -2   2     2202.83     2147.96     33.07 o 
  -4  -2   2      254.24      256.51      5.25 o 
  -3  -2   2     2900.12     3299.46     48.91 o 
  -1  -2   2     3483.34     3808.19     55.92 o 
   0  -2   2     1104.40     1145.34     17.28 o 
   1  -2   2     4617.34     4461.86     46.78 o 
   2  -2   2        1.69        3.67      0.57 o 
   3  -2   2      297.40      355.04      3.46 o 
   4  -2   2     1210.47     1344.08     11.79 o 
   5  -2   2      123.38      109.38      4.20 o 
   6  -2   2       49.54       45.88      1.73 o 
   7  -2   2      481.08      485.35      9.88 o 
   8  -2   2      224.07      204.83      5.83 o 
   9  -2   2       13.45       12.58      2.09 o 
  10  -2   2      126.38      126.71      5.09 o 
 -10  -1   2       22.54       24.76      2.62 o 
  -9  -1   2      198.19      220.41      6.28 o 
  -8  -1   2      179.19      180.58      5.35 o 
  -7  -1   2      141.47      139.19      4.22 o 
  -6  -1   2      150.56      140.12      3.95 o 
  -5  -1   2      684.30      712.03     12.16 o 
  -4  -1   2      443.29      470.07      8.26 o 
  -3  -1   2     6801.87     6753.31    100.36 o 
  -2  -1   2    10154.01    10870.92    161.72 o 
  -1  -1   2      306.24      250.60      2.96 o 
   0  -1   2      278.44      317.29      3.58 o 
   1  -1   2    13695.86    13532.76    425.89 o 
   2  -1   2        1.56        2.93      0.38 o 
   3  -1   2     1794.02     1829.50     19.63 o 
   4  -1   2     3338.65     3393.09     35.82 o 
   5  -1   2      446.64      484.04      6.42 o 
   6  -1   2       31.69       27.10      1.49 o 
   7  -1   2      516.05      527.32     10.73 o 
   8  -1   2       55.35       53.21      3.11 o 
   9  -1   2        4.70        6.49      1.91 o 
 -11   0   2       13.17       15.05      2.44 o 
 -10   0   2       22.47       15.74      2.40 o 
  -9   0   2       54.80       50.63      3.07 o 
  -8   0   2      469.70      499.71     10.23 o 
  -7   0   2       67.13       77.69      3.21 o 
  -6   0   2      373.75      445.36      8.58 o 
  -5   0   2      835.42      808.94     13.48 o 
  -4   0   2      130.35      103.44      2.71 o 
  -3   0   2      102.31       65.48      1.81 o 
  -2   0   2     2733.20     2850.00     42.04 o 
  -1   0   2       92.64       72.23      1.01 o 
   0   0   2       19.41       29.12      0.56 o 
   1   0   2      322.91      465.31      7.44 o 
   2   0   2      469.29      603.64      6.93 o 
   3   0   2     1626.00     1678.64     30.32 o 
   4   0   2     3551.63     4065.31     42.78 o 
   5   0   2      443.87      409.18      5.72 o 
   6   0   2      284.63      293.30      4.81 o 
   7   0   2     1104.38     1038.72     14.08 o 
   8   0   2       35.27       50.84      3.27 o 
   9   0   2       19.91       19.40      2.51 o 
 -11   1   2        1.42        1.52      2.01 o 
 -10   1   2       97.86       96.00      4.40 o 
  -9   1   2      151.89      161.38      5.15 o 
  -8   1   2      330.00      317.22      6.11 o 
  -7   1   2       36.47       30.90      2.11 o 
  -6   1   2        7.68       35.12      1.94 o 
  -5   1   2      334.37      322.33      6.27 o 
  -4   1   2      120.26      116.14      2.81 o 
  -3   1   2       28.63       30.55      1.13 o 
  -2   1   2     3400.09     3642.59     38.19 o 
  -1   1   2      268.65      325.07      5.35 o 
   0   1   2      767.71      803.21     12.09 o 
   1   1   2     1568.07     1412.42     15.07 o 
   2   1   2      119.32      100.34      1.79 o 
   3   1   2       45.01       39.48      1.95 o 
   4   1   2     1093.13     1054.08     12.20 o 
   5   1   2      193.99      205.50      3.62 o 
   6   1   2      116.75      108.27      5.41 o 
   7   1   2      787.75      892.47     11.56 o 
   8   1   2       69.45       74.59      2.70 o 
   9   1   2        0.85        1.09      1.72 o 
 -11   2   2       61.55       68.00      3.87 o 
 -10   2   2       76.14       80.60      2.84 o 
  -9   2   2      129.88      126.43      4.42 o 
  -8   2   2      397.15      368.73      8.05 o 
  -7   2   2      124.59      150.82      4.24 o 
  -6   2   2       30.97       44.27      2.11 o 
  -5   2   2        4.66        4.80      0.89 o 
  -4   2   2      118.35       74.37      2.16 o 
  -3   2   2      338.03      347.91      4.14 o 
  -2   2   2     3014.77     2875.80     30.10 o 
  -1   2   2      421.14      375.17     16.16 o 
   0   2   2      158.55      123.61      1.39 o 
   1   2   2      249.30      227.16      2.82 o 
   2   2   2       28.78       59.52      0.99 o 
   3   2   2     1139.84     1067.40      9.56 o 
   4   2   2      310.35      288.97      7.57 o 
   5   2   2       13.17       12.74      1.11 o 
   6   2   2      265.71      269.82      4.98 o 
   7   2   2       42.76       39.97      1.98 o 
   8   2   2        3.31        5.76      1.35 o 
   9   2   2        4.30        6.55      2.12 o 
 -11   3   2      114.55      106.46      4.35 o 
 -10   3   2       35.07       30.07      2.58 o 
  -9   3   2      109.75      102.01      4.10 o 
  -8   3   2      890.27      892.09     15.73 o 
  -7   3   2       18.78       17.97      1.11 o 
  -6   3   2      109.02       90.31      2.99 o 
  -5   3   2       58.38       32.15      1.70 o 
  -4   3   2      226.91      238.57      3.20 o 
  -3   3   2        8.56        9.46      0.85 o 
  -2   3   2     4565.03     5004.49     58.17 o 
  -1   3   2      312.04      339.42      3.24 o 
   0   3   2     2736.44     2954.44     28.60 o 
   1   3   2     2143.16     2352.27     20.00 o 
   2   3   2      227.36      247.54      6.69 o 
   3   3   2        1.34        2.88      0.76 o 
   4   3   2      516.80      474.83      6.44 o 
   5   3   2      138.10      116.96      2.79 o 
   6   3   2       10.26       10.04      1.17 o 
   7   3   2      180.30      192.43      4.14 o 
   8   3   2        1.78        2.39      1.31 o 
 -11   4   2       41.16       50.30      3.64 o 
 -10   4   2        2.33        3.52      1.83 o 
  -9   4   2      194.97      196.01      5.68 o 
  -8   4   2      899.16      876.70     10.40 o 
  -7   4   2       29.66       26.55      1.34 o 
  -6   4   2      751.79      757.63     13.62 o 
  -5   4   2      871.45      796.96      7.43 o 
  -4   4   2      263.39      241.44      2.67 o 
  -3   4   2        2.72        7.14      1.46 o 
  -2   4   2    10031.44     9807.95    114.91 o 
  -1   4   2        7.81       14.06      0.58 o 
   0   4   2     1589.65     1782.25     15.33 o 
   1   4   2     2552.97     2525.29     21.54 o 
   2   4   2       69.12       67.82      1.28 o 
   3   4   2      477.98      432.67      4.54 o 
   4   4   2      736.84      725.78      9.16 o 
   5   4   2        9.51       18.15      1.34 o 
   6   4   2       17.40       20.09      2.20 o 
   7   4   2       61.80       69.21      2.66 o 
   8   4   2        9.73        5.42      1.79 o 
 -11   5   2      146.85      152.05      5.67 o 
 -10   5   2        1.92        2.81      1.63 o 
  -9   5   2      102.12       95.56      3.95 o 
  -8   5   2      683.10      711.80      8.86 o 
  -7   5   2      217.03      248.93      3.14 o 
  -6   5   2     1079.25     1090.53     10.01 o 
  -5   5   2      855.13      819.59      7.63 o 
  -4   5   2       13.89       20.83      0.75 o 
  -3   5   2     2808.84     2743.74     23.29 o 
  -2   5   2     1478.85     1640.68     14.18 o 
  -1   5   2       20.78       15.85      2.00 o 
   0   5   2      365.00      340.03      3.55 o 
   1   5   2     2400.34     2453.88     26.21 o 
   2   5   2        0.52        0.74      0.47 o 
   3   5   2      465.34      493.68      5.20 o 
   4   5   2      123.25      129.59      2.91 o 
   5   5   2        1.38        0.77      0.98 o 
   6   5   2       11.73       14.51      1.56 o 
   7   5   2      126.92      115.98      4.16 o 
 -10   6   2        0.28        0.00      1.59 o 
  -9   6   2        1.40        2.89      1.58 o 
  -8   6   2      663.03      689.15      8.74 o 
  -7   6   2      477.42      529.84      6.99 o 
  -6   6   2      848.31      887.31     10.45 o 
  -5   6   2      834.10      831.44      9.75 o 
  -4   6   2       12.19        7.54      0.54 o 
  -3   6   2      664.62      682.73      6.41 o 
  -2   6   2     1564.80     1400.63     12.34 o 
  -1   6   2        0.85        1.40      0.43 o 
   0   6   2       56.05       55.91      1.23 o 
   1   6   2      496.97      466.47      4.84 o 
   2   6   2        5.69        7.63      0.94 o 
   3   6   2      176.27      173.42      4.92 o 
   4   6   2      361.09      360.41      6.19 o 
   5   6   2      126.42      133.92      3.35 o 
   6   6   2        2.53        2.94      1.36 o 
 -10   7   2        0.66        1.52      1.76 o 
  -9   7   2        1.20        2.08      2.00 o 
  -8   7   2        3.89        5.19      1.03 o 
  -7   7   2        1.30        4.20      1.24 o 
  -6   7   2       69.27       70.13      2.04 o 
  -5   7   2      450.25      451.36      6.80 o 
  -4   7   2       18.35       18.72      1.12 o 
  -3   7   2      180.85      190.13      4.90 o 
  -2   7   2      660.28      717.85      6.84 o 
  -1   7   2      323.23      297.82      3.38 o 
   0   7   2      546.83      573.37      5.89 o 
   1   7   2     1340.98     1312.88     11.98 o 
   2   7   2       26.81       19.53      1.49 o 
   3   7   2      315.92      311.92      4.96 o 
   4   7   2       88.21       94.61      5.36 o 
   5   7   2      116.65      117.48      3.25 o 
   6   7   2       23.61       19.67      2.78 o 
  -9   8   2       36.45       45.21      2.74 o 
  -8   8   2      148.49      170.25      5.43 o 
  -7   8   2        3.54        3.73      1.56 o 
  -6   8   2       48.34       54.12      1.98 o 
  -5   8   2      735.06      688.51     12.20 o 
  -4   8   2      238.52      210.70      5.25 o 
  -3   8   2      129.85      135.70      4.08 o 
  -2   8   2      136.57      120.75      3.67 o 
  -1   8   2       11.04       13.01      1.48 o 
   0   8   2       55.98       49.74      1.76 o 
   1   8   2      795.05      811.04      9.83 o 
   2   8   2       19.84       15.23      1.28 o 
   3   8   2      498.31      534.51     10.87 o 
   4   8   2        9.21        7.65      2.01 o 
   5   8   2        2.88        2.89      2.02 o 
  -9   9   2        5.24        5.16      1.74 o 
  -8   9   2      120.53      116.19      4.16 o 
  -7   9   2        4.03        3.91      1.62 o 
  -6   9   2      511.33      511.06     10.04 o 
  -5   9   2      168.60      180.30      5.09 o 
  -4   9   2       50.43       44.86      2.64 o 
  -3   9   2      307.66      276.38      6.38 o 
  -2   9   2      600.76      594.77     11.04 o 
  -1   9   2       56.03       60.65      2.81 o 
   0   9   2       54.29       64.23      2.99 o 
   1   9   2      312.66      326.13      7.05 o 
   2   9   2       43.65       52.09      2.18 o 
   3   9   2        0.93        0.00      1.66 o 
   4   9   2       55.53       66.90      3.92 o 
  -8  10   2      170.86      183.56      5.39 o 
  -7  10   2       14.81       20.10      2.32 o 
  -6  10   2      195.81      204.82      5.68 o 
  -5  10   2      375.64      373.85      8.26 o 
  -4  10   2        6.31        7.17      1.77 o 
  -3  10   2      508.12      515.01     10.22 o 
  -2  10   2      157.71      183.07      5.25 o 
  -1  10   2       22.31       17.25      1.93 o 
   0  10   2       42.93       49.52      2.93 o 
   1  10   2       49.84       52.30      2.97 o 
  -7  11   2       15.78       18.10      2.33 o 
  -6  11   2      216.79      239.97      6.60 o 
  -5  11   2      278.13      284.53      7.22 o 
  -4  11   2        3.98        4.03      1.73 o 
  -3  11   2       64.34       65.64      3.36 o 
  -2  11   2      257.72      258.42      6.60 o 
  -1  11   2       21.36       19.26      2.28 o 
   0  11   2       31.47       27.16      2.47 o 
  -2 -12   3       13.47       13.48      2.39 o 
  -1 -12   3       42.33       36.66      2.19 o 
   0 -12   3       13.09       11.68      1.54 o 
   1 -12   3      114.62      112.52      3.16 o 
   2 -12   3       57.54       57.55      3.79 o 
   3 -12   3      108.08      104.50      3.07 o 
   4 -12   3        1.91        2.32      1.18 o 
   5 -12   3      169.37      162.70      7.94 o 
  -4 -11   3       63.28       64.85      3.89 o 
  -3 -11   3        0.48        0.98      1.95 o 
  -2 -11   3       90.47       83.27      3.88 o 
  -1 -11   3      330.35      350.84      5.84 o 
   0 -11   3       22.47       23.61      1.66 o 
   1 -11   3       18.35       18.81      1.56 o 
   2 -11   3      756.15      808.02     10.47 o 
   3 -11   3       64.04       52.96      2.85 o 
   4 -11   3       11.69        9.28      1.38 o 
   5 -11   3       97.32       95.19      5.95 o 
   6 -11   3       42.34       45.84      2.24 o 
  -5 -10   3       33.23       33.83      3.14 o 
  -4 -10   3       57.26       58.23      3.74 o 
  -3 -10   3       31.86       32.27      2.85 o 
  -2 -10   3      164.54      167.29      5.12 o 
  -1 -10   3      200.07      193.67      3.93 o 
   0 -10   3        9.33       10.32      1.21 o 
   1 -10   3      454.81      451.24      6.56 o 
   2 -10   3     1256.93     1283.80     19.62 o 
   3 -10   3        0.38        0.00      1.07 o 
   4 -10   3      414.42      397.72      6.11 o 
   5 -10   3      375.67      368.72      8.14 o 
   6 -10   3      103.80       97.40      2.81 o 
   7 -10   3       60.53       58.96      3.63 o 
  -6  -9   3       29.58       28.57      2.82 o 
  -5  -9   3      244.64      241.10      6.81 o 
  -4  -9   3      421.36      446.07      9.80 o 
  -3  -9   3       10.24        8.28      1.80 o 
  -2  -9   3      313.76      356.00      7.94 o 
  -1  -9   3      504.78      515.50      8.34 o 
   0  -9   3      129.88      127.13      2.87 o 
   1  -9   3      623.82      631.75      8.24 o 
   2  -9   3     1000.49     1010.40     12.07 o 
   3  -9   3      348.57      364.21      5.48 o 
   4  -9   3        7.97        7.62      1.51 o 
   5  -9   3      250.50      240.98      4.24 o 
   6  -9   3       42.01       50.55      5.28 o 
   7  -9   3      138.13      117.28      4.86 o 
   8  -9   3      322.26      335.45      8.96 o 
  -7  -8   3       14.77       17.55      2.64 o 
  -6  -8   3        1.68        2.22      1.76 o 
  -5  -8   3      112.95      113.00      4.34 o 
  -4  -8   3      355.47      356.06      8.11 o 
  -3  -8   3       29.01       28.89      2.36 o 
  -2  -8   3      392.00      367.52      7.87 o 
  -1  -8   3      253.23      275.12      4.43 o 
   0  -8   3      366.26      384.59      5.51 o 
   1  -8   3      293.27      288.19      5.03 o 
   2  -8   3      922.55      890.45     10.64 o 
   3  -8   3       63.07       65.20      1.96 o 
   4  -8   3       80.00       77.22      3.76 o 
   5  -8   3      334.50      309.74      4.79 o 
   6  -8   3        9.80       14.40      1.54 o 
   7  -8   3       92.69      102.09      4.37 o 
   8  -8   3      226.05      224.89      6.80 o 
  -8  -7   3        1.64        0.00      1.94 o 
  -7  -7   3       86.07       90.78      4.12 o 
  -6  -7   3       31.96       29.05      2.67 o 
  -5  -7   3      169.25      177.84      5.36 o 
  -4  -7   3      126.30      129.54      4.23 o 
  -3  -7   3       42.26       39.78      2.41 o 
  -2  -7   3        3.24        3.57      1.16 o 
  -1  -7   3      799.99      728.65      8.88 o 
   0  -7   3      351.83      347.09      4.91 o 
   1  -7   3      946.54      907.98     10.60 o 
   2  -7   3      438.75      449.51      5.93 o 
   3  -7   3      122.07      110.98      2.39 o 
   4  -7   3      191.31      183.04      6.41 o 
   5  -7   3      500.63      482.53      6.43 o 
   6  -7   3       36.97       27.64      2.30 o 
   7  -7   3      535.16      509.57     10.85 o 
   8  -7   3      149.60      147.19      5.32 o 
   9  -7   3       18.33       19.15      2.68 o 
  -8  -6   3       66.46       59.96      3.57 o 
  -7  -6   3      327.88      320.27      7.94 o 
  -6  -6   3       39.02       33.61      2.74 o 
  -5  -6   3      177.44      178.45      5.01 o 
  -4  -6   3      427.18      452.84      9.06 o 
  -3  -6   3       46.68       51.55      2.57 o 
  -2  -6   3       35.95       28.03      1.83 o 
  -1  -6   3      881.14      912.05     10.50 o 
   0  -6   3       41.49       51.43      1.51 o 
   1  -6   3     1118.35     1173.33     13.06 o 
   2  -6   3     1035.08     1070.28     12.01 o 
   3  -6   3        0.27        2.47      1.43 o 
   4  -6   3      378.65      420.36      5.54 o 
   5  -6   3      565.03      565.52      7.13 o 
   6  -6   3       69.45       53.72      2.83 o 
   7  -6   3      152.45      165.92      5.25 o 
   8  -6   3      137.98      151.68      5.21 o 
   9  -6   3       29.06       23.81      2.72 o 
  -9  -5   3       41.86       33.64      3.13 o 
  -8  -5   3      279.75      267.60      7.19 o 
  -7  -5   3      109.70      117.28      4.41 o 
  -6  -5   3       26.29       25.82      2.23 o 
  -5  -5   3      256.57      253.25      6.06 o 
  -4  -5   3      140.51      122.89      3.67 o 
  -3  -5   3        4.74        3.06      1.06 o 
  -2  -5   3       78.93      158.17      3.91 o 
  -1  -5   3     1558.68     1471.51     22.89 o 
   0  -5   3      428.08      443.87      4.35 o 
   1  -5   3      301.75      261.50      3.62 o 
   2  -5   3     2685.97     2502.01     26.18 o 
   3  -5   3       21.52       27.79      1.20 o 
   4  -5   3     1134.54     1079.40      9.73 o 
   5  -5   3       61.27       62.62      1.58 o 
   6  -5   3      619.50      533.20     10.51 o 
   7  -5   3      491.13      457.55      9.78 o 
   8  -5   3      108.09      112.70      4.49 o 
   9  -5   3       24.30       28.49      2.68 o 
 -10  -4   3        0.28        0.00      2.07 o 
  -9  -4   3        7.32        6.32      1.95 o 
  -8  -4   3      262.09      272.71      7.16 o 
  -7  -4   3      289.76      285.16      6.95 o 
  -6  -4   3       41.57       38.04      2.37 o 
  -5  -4   3       32.09       28.99      1.98 o 
  -4  -4   3       81.94       89.76      2.99 o 
  -3  -4   3      161.80      183.94      4.30 o 
  -2  -4   3     2320.61     2510.10     37.80 o 
  -1  -4   3      110.59       83.65      2.39 o 
   0  -4   3       33.68       32.41      0.87 o 
   1  -4   3      768.69      753.12      7.37 o 
   2  -4   3     5144.22     6044.23    115.06 o 
   3  -4   3      169.32      153.00      1.90 o 
   4  -4   3     1578.69     1615.51     14.12 o 
   5  -4   3      403.29      404.46      5.46 o 
   6  -4   3      124.57      127.13      3.82 o 
   7  -4   3      580.51      615.56     12.06 o 
   8  -4   3      398.66      375.67      8.85 o 
   9  -4   3        7.81        9.83      2.21 o 
 -10  -3   3        7.40        8.08      2.26 o 
  -9  -3   3        8.68        7.30      2.00 o 
  -8  -3   3      130.51      116.75      4.27 o 
  -7  -3   3      128.54      133.45      4.34 o 
  -6  -3   3       55.77       53.93      2.68 o 
  -5  -3   3      306.06      296.82      6.31 o 
  -4  -3   3     2162.19     2212.55     33.76 o 
  -3  -3   3      382.20      378.47      6.99 o 
  -2  -3   3     5992.55     6090.05     89.57 o 
  -1  -3   3      388.83      384.81      4.59 o 
   0  -3   3      212.89      220.44      2.82 o 
   1  -3   3      526.99      534.52      8.35 o 
   2  -3   3     3900.00     3564.32     37.12 o 
   3  -3   3      201.19      212.30      3.07 o 
   4  -3   3      791.10      747.77      8.84 o 
   5  -3   3     1297.93     1254.84     15.62 o 
   6  -3   3        7.87       10.70      1.00 o 
   7  -3   3      166.37      152.65      3.66 o 
   8  -3   3      351.12      355.46      8.42 o 
   9  -3   3       32.64       30.40      2.71 o 
 -10  -2   3      107.72      104.45      4.54 o 
  -9  -2   3        2.54        0.38      1.70 o 
  -8  -2   3      367.28      382.42      8.51 o 
  -7  -2   3       71.67       69.85      3.13 o 
  -6  -2   3        2.17        0.91      1.03 o 
  -5  -2   3       15.58        9.11      1.20 o 
  -4  -2   3     2636.45     2835.72     42.52 o 
  -3  -2   3      273.40      332.94      6.07 o 
  -2  -2   3     3842.87     4030.54     59.22 o 
  -1  -2   3     3347.01     3426.49     51.23 o 
   0  -2   3      402.25      445.04      5.12 o 
   1  -2   3     3734.51     3526.53     62.16 o 
   2  -2   3     2485.25     2571.88     27.03 o 
   3  -2   3      506.41      472.17      5.84 o 
   4  -2   3     1162.60     1173.99     13.27 o 
   5  -2   3      205.44      186.78      4.39 o 
   6  -2   3      361.02      357.75      5.41 o 
   7  -2   3       38.87       40.25      1.85 o 
   8  -2   3      228.36      225.82      4.47 o 
   9  -2   3       36.63       45.28      3.42 o 
 -11  -1   3        4.81        6.49      2.21 o 
 -10  -1   3       54.33       62.69      3.60 o 
  -9  -1   3       37.58       38.20      2.79 o 
  -8  -1   3      535.59      539.52     10.80 o 
  -7  -1   3      136.55      119.72      3.82 o 
  -6  -1   3      195.22      153.32      4.09 o 
  -5  -1   3      572.84      582.05     10.18 o 
  -4  -1   3      728.90      681.71     11.24 o 
  -3  -1   3     1554.36     1475.34     22.40 o 
  -2  -1   3     7199.94     7931.99    111.71 o 
  -1  -1   3      746.32      579.12      6.40 o 
   0  -1   3      139.11      170.68      3.13 o 
   1  -1   3      834.82      801.15     19.93 o 
   2  -1   3     3627.20     4030.27     41.94 o 
   3  -1   3       23.86       59.90      1.69 o 
   4  -1   3      385.52      283.58      4.16 o 
   5  -1   3     1859.91     1926.10     21.34 o 
   6  -1   3       48.02       46.65      1.87 o 
   7  -1   3     1035.79     1059.37     15.54 o 
   8  -1   3       35.26       36.80      2.05 o 
   9  -1   3       17.04       19.58      2.62 o 
 -11   0   3       10.83       20.24      2.71 o 
 -10   0   3       82.20       83.92      3.94 o 
  -9   0   3       14.35       12.62      1.84 o 
  -8   0   3      292.16      305.67      7.09 o 
  -7   0   3       49.81       51.31      2.60 o 
  -6   0   3      551.20      505.38      9.32 o 
  -5   0   3      925.64      871.15     14.24 o 
  -4   0   3      463.32      436.85      7.54 o 
  -3   0   3     1034.41     1107.04     16.95 o 
  -2   0   3     9205.04     8748.58    212.46 o 
  -1   0   3      355.88      412.86      4.64 o 
   0   0   3      794.06      689.16      7.57 o 
   1   0   3     2405.21     2426.33     35.93 o 
   2   0   3     2676.64     2755.62     73.74 o 
   3   0   3      498.79      593.56     22.35 o 
   4   0   3       59.03       52.17      1.60 o 
   5   0   3      528.41      442.62      6.67 o 
   6   0   3      224.59      222.63      4.52 o 
   7   0   3      120.79      124.20      3.19 o 
   8   0   3       10.14        5.88      1.90 o 
   9   0   3        0.14        0.00      1.67 o 
 -11   1   3      169.03      164.02      5.82 o 
 -10   1   3       49.37       61.67      3.60 o 
  -9   1   3       19.81       21.82      2.25 o 
  -8   1   3      219.94      211.13      5.51 o 
  -7   1   3      965.33      938.50     16.01 o 
  -6   1   3       21.48       42.11      2.12 o 
  -5   1   3      951.16      970.47     16.01 o 
  -4   1   3      454.04      434.74      7.44 o 
  -3   1   3       10.14        4.07      0.75 o 
  -2   1   3      240.56      309.44      4.93 o 
  -1   1   3      206.26      220.36      3.96 o 
   0   1   3      441.01      429.86      4.93 o 
   1   1   3     2327.47     2562.22     60.55 o 
   2   1   3      517.83      658.20      6.04 o 
   3   1   3       13.57        9.37      0.77 o 
   4   1   3      519.43      451.47      8.03 o 
   5   1   3      466.82      493.94      6.82 o 
   6   1   3       51.24       45.26      1.88 o 
   7   1   3       50.90       50.33      2.26 o 
   8   1   3       17.43       19.77      1.71 o 
 -11   2   3       54.28       57.79      3.77 o 
 -10   2   3       17.68       16.82      2.30 o 
  -9   2   3       39.77       35.56      1.82 o 
  -8   2   3      586.85      569.88     10.93 o 
  -7   2   3      147.84      154.50      4.24 o 
  -6   2   3      584.49      653.29     11.31 o 
  -5   2   3      978.72     1044.62     16.54 o 
  -4   2   3      833.78      742.42      8.39 o 
  -3   2   3      362.95      330.00      3.93 o 
  -2   2   3     3737.33     3635.75     53.31 o 
  -1   2   3     2667.61     2689.83     39.65 o 
   0   2   3      252.75      301.09      5.16 o 
   1   2   3      406.57      279.10      2.87 o 
   2   2   3        9.10        7.53      0.45 o 
   3   2   3       16.15       30.13      1.37 o 
   4   2   3      594.29      628.81      8.06 o 
   5   2   3      229.48      235.96      4.17 o 
   6   2   3      115.60      119.39      3.05 o 
   7   2   3      105.37      111.38      3.48 o 
   8   2   3       37.78       43.10      2.32 o 
 -11   3   3       51.36       61.29      3.77 o 
 -10   3   3        1.41        2.68      1.61 o 
  -9   3   3       22.08       19.32      2.14 o 
  -8   3   3      976.15      978.17     16.88 o 
  -7   3   3      318.87      326.38      6.90 o 
  -6   3   3      440.10      474.42      8.67 o 
  -5   3   3     2062.08     2033.41     21.75 o 
  -4   3   3     2298.18     2533.63     26.61 o 
  -3   3   3      173.54      301.19      3.66 o 
  -2   3   3     7792.58     8806.44    157.84 o 
  -1   3   3     2020.66     2201.86     20.24 o 
   0   3   3       72.93       95.32      1.30 o 
   1   3   3      581.51      612.31      5.72 o 
   2   3   3      204.33      215.09      2.80 o 
   3   3   3      224.85      230.01      3.66 o 
   4   3   3      781.95      766.58      9.56 o 
   5   3   3      212.23      182.14      3.66 o 
   6   3   3        0.10        0.17      1.58 o 
   7   3   3      101.20      101.12      3.07 o 
   8   3   3       35.03       36.97      3.81 o 
 -11   4   3       88.69       97.16      4.49 o 
 -10   4   3      175.91      164.69      5.29 o 
  -9   4   3        0.32        2.14      1.52 o 
  -8   4   3     1419.43     1485.75     22.75 o 
  -7   4   3      207.30      221.21      4.61 o 
  -6   4   3      371.06      344.15      3.84 o 
  -5   4   3      154.27      176.84      2.64 o 
  -4   4   3     1360.71     1421.74     12.49 o 
  -3   4   3      268.84      413.72      4.05 o 
  -2   4   3     4571.79     5035.27     57.31 o 
  -1   4   3     2307.79     2508.22     21.31 o 
   0   4   3      589.42      680.84      6.30 o 
   1   4   3      748.41      582.33      5.59 o 
   2   4   3      828.35      804.22      7.54 o 
   3   4   3       32.89       35.61      4.18 o 
   4   4   3     1121.20     1118.20     13.29 o 
   5   4   3      425.19      506.58      7.30 o 
   6   4   3       38.96       33.61      1.94 o 
   7   4   3       94.24       99.18      3.12 o 
 -11   5   3       45.64       46.22      3.45 o 
 -10   5   3       33.81       34.77      2.95 o 
  -9   5   3       34.95       33.31      1.74 o 
  -8   5   3     1923.22     1953.89     21.41 o 
  -7   5   3       52.66       64.83      1.56 o 
  -6   5   3      310.53      317.69      3.62 o 
  -5   5   3     1376.30     1350.64     12.05 o 
  -4   5   3      383.07      375.54      3.88 o 
  -3   5   3      241.27      232.94      2.60 o 
  -2   5   3      472.37      454.16      4.74 o 
  -1   5   3      521.70      488.21      5.33 o 
   0   5   3       42.67       30.87      0.88 o 
   1   5   3      578.50      569.16      5.59 o 
   2   5   3      414.25      404.58      4.91 o 
   3   5   3       39.68       39.26      1.66 o 
   4   5   3     1004.86     1059.19     12.85 o 
   5   5   3     1331.15     1288.32     15.52 o 
   6   5   3      118.87      117.19      3.24 o 
 -10   6   3       37.31       44.79      3.17 o 
  -9   6   3      195.29      196.39      3.75 o 
  -8   6   3      343.40      342.67      7.54 o 
  -7   6   3      111.78      131.47      2.79 o 
  -6   6   3       45.95       42.29      1.56 o 
  -5   6   3      976.70      978.01      9.57 o 
  -4   6   3      180.88      197.36      2.84 o 
  -3   6   3      165.20      171.57      2.17 o 
  -2   6   3     2328.51     2265.88     19.50 o 
  -1   6   3       60.24       66.82      1.39 o 
   0   6   3      209.87      190.09      2.45 o 
   1   6   3     1361.44     1348.48     12.16 o 
   2   6   3      284.28      296.52      3.70 o 
   3   6   3      114.19      117.84      3.06 o 
   4   6   3      264.48      253.56      6.74 o 
   5   6   3      337.20      334.48      8.32 o 
   6   6   3        3.29        3.03      2.01 o 
  -9   7   3      102.70       86.74      3.49 o 
  -8   7   3      238.61      223.34      5.51 o 
  -7   7   3      443.09      470.79      9.16 o 
  -6   7   3        0.87        0.20      1.19 o 
  -5   7   3        4.04        6.17      1.28 o 
  -4   7   3       61.23       52.44      2.62 o 
  -3   7   3      258.96      282.33      6.14 o 
  -2   7   3      245.64      276.34      4.02 o 
  -1   7   3      420.69      405.32      8.63 o 
   0   7   3      218.47      231.13      3.69 o 
   1   7   3     1703.84     1612.74     17.77 o 
   2   7   3      110.74      126.14      2.73 o 
   3   7   3      110.01       99.34      3.99 o 
   4   7   3       42.11       44.78      2.99 o 
   5   7   3       21.85       16.90      2.34 o 
  -9   8   3        3.89        1.62      1.54 o 
  -8   8   3      435.15      441.41      9.06 o 
  -7   8   3        3.66        5.26      1.45 o 
  -6   8   3      133.87      143.64      4.37 o 
  -5   8   3      435.58      409.53      8.36 o 
  -4   8   3      516.53      528.16     10.06 o 
  -3   8   3     1019.27      918.59     15.45 o 
  -2   8   3      461.39      446.39      8.72 o 
  -1   8   3      171.10      163.26      3.02 o 
   0   8   3        0.79        1.55      0.83 o 
   1   8   3      165.69      180.76      4.46 o 
   2   8   3       54.26       49.66      3.00 o 
   3   8   3        0.17        0.00      1.54 o 
   4   8   3       86.64       80.26      3.87 o 
  -9   9   3        1.05        0.33      1.61 o 
  -8   9   3      293.13      271.58      6.81 o 
  -7   9   3      281.18      282.18      6.92 o 
  -6   9   3       56.18       62.91      3.31 o 
  -5   9   3      413.34      415.06      8.68 o 
  -4   9   3       43.03       32.40      2.43 o 
  -3   9   3      287.59      270.73      6.42 o 
  -2   9   3      318.25      326.79      7.15 o 
  -1   9   3      123.57      136.27      4.26 o 
   0   9   3       32.83       38.48      2.57 o 
   1   9   3       37.23       41.19      2.61 o 
   2   9   3        3.31        4.17      1.79 o 
   3   9   3        0.19        0.00      1.65 o 
  -8  10   3      344.47      385.90      8.84 o 
  -7  10   3       67.36       71.98      3.56 o 
  -6  10   3      126.70      135.20      4.66 o 
  -5  10   3      503.96      491.88     10.13 o 
  -4  10   3       78.58       82.27      3.59 o 
  -3  10   3        2.29        5.64      1.70 o 
  -2  10   3      342.75      359.87      8.00 o 
  -1  10   3      161.39      159.58      4.80 o 
   0  10   3        3.20        3.59      1.65 o 
   1  10   3       80.16       75.32      3.43 o 
  -6  11   3       56.47       62.25      3.46 o 
  -5  11   3      243.32      237.97      6.50 o 
  -4  11   3       19.67       19.32      2.29 o 
  -3  11   3      104.23      103.97      4.30 o 
  -2  11   3      540.78      493.43     10.29 o 
  -1  11   3       74.22       80.12      3.63 o 
  -2 -12   4        4.63        8.03      2.29 o 
  -1 -12   4      205.37      205.18      6.10 o 
   0 -12   4       48.56       50.35      2.32 o 
   1 -12   4       13.92       16.19      2.58 o 
   2 -12   4       43.11       42.78      2.27 o 
   3 -12   4       20.05       24.86      1.88 o 
   4 -12   4       12.93       14.32      1.80 o 
   5 -12   4      167.36      173.30      4.12 o 
  -4 -11   4       47.57       56.49      3.94 o 
  -3 -11   4       58.40       64.01      3.94 o 
  -2 -11   4        2.91        6.41      2.09 o 
  -1 -11   4      187.85      195.38      5.85 o 
   0 -11   4      204.93      209.26      4.21 o 
   1 -11   4       98.50      108.53      3.00 o 
   2 -11   4      692.76      724.72      9.72 o 
   3 -11   4        5.20        2.81      1.56 o 
   4 -11   4        1.88        3.76      2.08 o 
   5 -11   4      375.86      363.71      6.06 o 
   6 -11   4       59.51       49.97      2.26 o 
  -5 -10   4        0.18        0.96      2.07 o 
  -4 -10   4      196.15      211.94      6.46 o 
  -3 -10   4      123.88      123.71      4.79 o 
  -2 -10   4      100.29      104.04      4.29 o 
  -1 -10   4      231.02      233.69      6.25 o 
   0 -10   4      119.38      114.93      2.92 o 
   1 -10   4      220.37      230.10      4.32 o 
   2 -10   4      254.91      244.67      4.44 o 
   3 -10   4      182.54      191.39      3.82 o 
   4 -10   4       19.38       23.07      1.60 o 
   5 -10   4      437.32      445.92     11.74 o 
   6 -10   4      171.25      181.18      3.88 o 
   7 -10   4        4.00        6.43      2.23 o 
  -6  -9   4       77.28       79.06      4.15 o 
  -5  -9   4        0.19        0.00      1.73 o 
  -4  -9   4      215.25      223.25      6.27 o 
  -3  -9   4        2.19        3.63      1.65 o 
  -2  -9   4        1.32        2.30      1.61 o 
  -1  -9   4      263.96      242.12      6.03 o 
   0  -9   4       49.52       51.31      2.45 o 
   1  -9   4      140.44      142.63      3.11 o 
   2  -9   4      545.08      543.44     14.38 o 
   3  -9   4      102.58       90.42      2.60 o 
   4  -9   4      127.56      115.48      2.81 o 
   5  -9   4      310.05      322.29      5.20 o 
   7  -9   4        0.33        0.38      1.77 o 
   8  -9   4      227.04      229.29      7.23 o 
  -7  -8   4       42.07       46.23      3.64 o 
  -6  -8   4       27.71       28.24      2.81 o 
  -5  -8   4        8.90        9.07      1.93 o 
  -4  -8   4      129.09      127.83      4.56 o 
  -3  -8   4        1.96        0.00      1.28 o 
  -2  -8   4       33.67       50.58      2.71 o 
  -1  -8   4        8.90       11.45      1.61 o 
   0  -8   4        2.39        2.18      0.78 o 
   1  -8   4      207.24      220.92      3.77 o 
   2  -8   4      595.96      585.91      7.61 o 
   3  -8   4      132.15      127.00      2.76 o 
   4  -8   4        6.48        7.73      0.97 o 
   5  -8   4      348.16      327.92      5.07 o 
   6  -8   4      284.87      294.56      7.58 o 
   7  -8   4        9.66       11.14      2.04 o 
   8  -8   4      266.07      255.08      7.57 o 
  -8  -7   4        8.00        8.58      2.34 o 
  -7  -7   4       72.19       77.02      4.08 o 
  -6  -7   4       15.64       14.68      2.23 o 
  -5  -7   4       56.33       55.57      3.25 o 
  -4  -7   4      320.96      365.73      8.11 o 
  -3  -7   4       40.76       44.53      2.53 o 
  -2  -7   4        8.19        6.02      1.27 o 
  -1  -7   4      522.06      478.50      9.10 o 
   0  -7   4        1.57        2.39      0.82 o 
   1  -7   4      600.95      600.84      7.54 o 
   2  -7   4      458.09      430.29      6.18 o 
   3  -7   4      103.69      116.29      2.62 o 
   4  -7   4      541.78      563.28      7.25 o 
   5  -7   4       12.22       10.07      1.00 o 
   6  -7   4        2.36        1.67      1.37 o 
   7  -7   4        1.58        0.00      1.58 o 
   8  -7   4      116.47      130.24      5.04 o 
  -9  -6   4       16.89       14.50      2.71 o 
  -8  -6   4       23.99       25.86      2.78 o 
  -7  -6   4       80.01       79.66      3.87 o 
  -6  -6   4        4.47        6.27      1.77 o 
  -5  -6   4       75.73       77.55      3.45 o 
  -4  -6   4      520.91      496.71      9.70 o 
  -3  -6   4        5.05        3.88      1.20 o 
  -2  -6   4       51.19       51.56      2.36 o 
  -1  -6   4      854.84      805.74     13.62 o 
   0  -6   4      405.38      401.56      4.96 o 
   1  -6   4        2.75        7.44      0.73 o 
   2  -6   4     1351.43     1506.89     16.48 o 
   3  -6   4      159.97      131.35      2.50 o 
   4  -6   4      172.28      163.52      3.41 o 
   5  -6   4        2.99        4.93      1.35 o 
   6  -6   4       42.69       37.11      2.61 o 
   7  -6   4       30.84       16.47      2.21 o 
   8  -6   4      173.36      175.09      5.86 o 
   9  -6   4       47.18       47.22      3.41 o 
  -9  -5   4       61.17       64.17      3.88 o 
  -8  -5   4        0.33        0.42      1.55 o 
  -7  -5   4      167.82      158.70      4.97 o 
  -6  -5   4       61.35       59.24      2.95 o 
  -5  -5   4      649.57      645.09     11.89 o 
  -4  -5   4      532.34      522.16      9.83 o 
  -3  -5   4      276.16      299.32      6.35 o 
  -2  -5   4       72.10       68.06      2.50 o 
  -1  -5   4     1820.76     1823.19     30.92 o 
   0  -5   4     1448.64     1469.39     15.83 o 
   1  -5   4      818.99      762.30      8.58 o 
   2  -5   4     2944.81     2865.67     30.16 o 
   3  -5   4      312.94      296.89      3.98 o 
   4  -5   4        0.61        1.50      0.57 o 
   5  -5   4      738.11      681.32     12.56 o 
   6  -5   4       31.40       35.09      2.54 o 
   7  -5   4        0.54        3.80      1.66 o 
   8  -5   4      213.42      210.04      6.30 o 
   9  -5   4       50.42       63.06      3.92 o 
 -10  -4   4       47.70       55.82      3.94 o 
  -9  -4   4       21.29       20.21      2.54 o 
  -8  -4   4       10.85        9.09      1.86 o 
  -7  -4   4      657.26      645.56     12.39 o 
  -6  -4   4        0.25        1.66      1.27 o 
  -5  -4   4      807.87      837.89     14.45 o 
  -4  -4   4    14074.15    13615.97    200.38 o 
  -3  -4   4     2461.78     2610.09     39.49 o 
  -2  -4   4      992.91     1051.54     16.78 o 
  -1  -4   4     2027.05     1839.77     19.62 o 
   0  -4   4       28.65       26.40      4.00 o 
   1  -4   4      426.50      547.90      6.36 o 
   2  -4   4     1451.74     1677.94     18.04 o 
   3  -4   4      310.49      263.41      4.32 o 
   4  -4   4      263.51      240.73      3.66 o 
   5  -4   4      927.84      975.77     11.54 o 
   6  -4   4      335.11      316.70      4.93 o 
   7  -4   4       66.57       57.16      2.65 o 
   8  -4   4      450.30      439.75     10.02 o 
   9  -4   4      155.87      152.35      5.53 o 
 -10  -3   4       37.96       33.21      2.92 o 
  -9  -3   4       46.33       46.97      3.29 o 
  -8  -3   4       68.34       66.06      3.41 o 
  -7  -3   4      206.21      207.24      5.47 o 
  -6  -3   4       29.09       34.21      2.16 o 
  -5  -3   4     1387.52     1537.84     24.36 o 
  -4  -3   4     7241.32     7408.66    108.55 o 
  -3  -3   4       61.36       69.68      2.39 o 
  -2  -3   4       12.81        5.45      0.51 o 
  -1  -3   4     5854.13     5908.20    141.74 o 
   0  -3   4       83.25       71.12      1.35 o 
   1  -3   4     1127.05     1105.80     18.25 o 
   2  -3   4     5544.32     5426.94    200.38 o 
   3  -3   4      146.84      157.29      2.62 o 
   4  -3   4       21.59       22.43      1.12 o 
   5  -3   4      478.43      477.86      6.48 o 
   6  -3   4       79.62       90.94      2.65 o 
   7  -3   4        1.06        1.61      0.92 o 
   8  -3   4      355.07      362.01      6.06 o 
   9  -3   4      122.93      128.87      5.04 o 
 -10  -2   4      159.67      164.66      5.61 o 
  -9  -2   4        0.52        0.00      1.56 o 
  -8  -2   4      284.66      289.34      7.03 o 
  -7  -2   4      109.27      111.08      3.80 o 
  -6  -2   4       85.06       75.37      2.90 o 
  -5  -2   4       38.59       33.67      1.94 o 
  -4  -2   4     1307.47     1299.56     20.35 o 
  -3  -2   4        1.72        7.87      0.84 o 
  -2  -2   4       82.42       77.41      1.47 o 
  -1  -2   4       30.32       22.55      0.82 o 
   0  -2   4      178.41      213.73      3.94 o 
   1  -2   4     2549.79     2812.13     29.42 o 
   2  -2   4     7313.99     7415.78    249.58 o 
   3  -2   4      293.11      298.34      7.64 o 
   4  -2   4      678.08      699.88      8.58 o 
   5  -2   4     1321.09     1233.25     14.35 o 
   6  -2   4      189.37      189.19      5.27 o 
   7  -2   4       45.29       41.99      3.68 o 
   8  -2   4      223.13      213.03      4.44 o 
   9  -2   4      106.71      106.07      4.79 o 
 -11  -1   4       47.86       48.90      3.71 o 
 -10  -1   4      125.45      130.12      5.04 o 
  -9  -1   4        2.35        1.09      1.45 o 
  -8  -1   4        2.30        2.15      1.42 o 
  -7  -1   4       80.21       66.71      2.81 o 
  -6  -1   4       27.61       37.70      2.00 o 
  -5  -1   4      113.49      121.41      3.25 o 
  -4  -1   4     2108.29     2168.22     32.69 o 
  -3  -1   4        7.88        5.59      0.53 o 
  -2  -1   4       40.09       56.97      1.16 o 
  -1  -1   4     1602.64     1481.95     15.75 o 
   0  -1   4       88.01      113.26      1.71 o 
   1  -1   4        8.63        7.64      0.73 o 
   2  -1   4     2496.42     2483.98     26.35 o 
   3  -1   4       10.48       17.12      1.02 o 
   4  -1   4       97.44       79.51      2.01 o 
   5  -1   4     1822.36     1980.15     22.05 o 
   6  -1   4      128.11      147.17      3.25 o 
   7  -1   4       13.73       17.31      2.25 o 
   8  -1   4      137.51      153.36      3.83 o 
 -11   0   4       84.76       78.96      4.30 o 
 -10   0   4      147.82      139.58      5.07 o 
  -9   0   4        7.77        9.53      1.83 o 
  -8   0   4       92.59       86.53      3.45 o 
  -7   0   4       14.13       10.15      1.44 o 
  -6   0   4      528.12      483.34      8.91 o 
  -5   0   4       63.43       57.84      2.14 o 
  -4   0   4     2059.33     2046.90     21.82 o 
  -3   0   4       46.82       69.47      1.76 o 
  -2   0   4       28.67       27.61      0.95 o 
  -1   0   4       57.70       63.53      1.10 o 
   0   0   4       98.00       57.67      1.11 o 
   1   0   4     2848.07     2665.88     28.00 o 
   2   0   4      549.97      519.07      6.34 o 
   3   0   4        2.81        1.48      0.58 o 
   4   0   4      376.78      403.34      9.00 o 
   5   0   4      152.37      120.47      4.54 o 
   6   0   4        2.12        0.73      0.91 o 
   7   0   4        0.94        0.34      1.21 o 
   8   0   4      169.18      173.95      4.13 o 
 -11   1   4       86.91       84.53      4.23 o 
 -10   1   4      162.98      174.39      5.47 o 
  -9   1   4        0.26        0.60      1.37 o 
  -8   1   4        4.84        3.62      1.35 o 
  -7   1   4      125.23      104.81      3.43 o 
  -6   1   4      103.32      109.04      3.17 o 
  -5   1   4      401.03      326.67      4.41 o 
  -4   1   4     2129.29     2040.73     21.69 o 
  -3   1   4      127.72      122.55      1.84 o 
  -2   1   4      756.47      892.20     13.29 o 
  -1   1   4     4180.75     4364.24     45.91 o 
   0   1   4      572.05      582.82     14.05 o 
   1   1   4        2.13        4.20      1.34 o 
   2   1   4      286.44      200.89      3.49 o 
   3   1   4      521.73      512.81      6.59 o 
   4   1   4       40.57       44.31      1.65 o 
   5   1   4      605.19      621.58      8.30 o 
   6   1   4        0.53        0.84      1.00 o 
   7   1   4      132.21      118.01      3.25 o 
   8   1   4      209.21      205.26      6.12 o 
 -11   2   4       86.29       85.10      4.19 o 
 -10   2   4      215.51      213.00      6.18 o 
  -9   2   4        8.89        9.04      1.74 o 
  -8   2   4      178.08      164.30      4.68 o 
  -7   2   4      633.19      620.37     11.18 o 
  -6   2   4       16.53       18.07      1.07 o 
  -5   2   4      137.65      169.77      2.71 o 
  -4   2   4     5161.53     5245.64     54.31 o 
  -3   2   4        0.35        2.68      0.50 o 
  -2   2   4     3587.96     3973.43     58.33 o 
  -1   2   4     5459.48     5544.95     81.00 o 
   0   2   4       31.75       63.58      1.21 o 
   1   2   4      482.43      344.06      3.51 o 
   2   2   4     1909.78     2049.46     21.90 o 
   3   2   4      240.47      292.65      4.77 o 
   4   2   4       73.31       72.30      2.14 o 
   5   2   4      302.40      320.14      5.19 o 
   6   2   4        0.36        0.07      0.96 o 
   7   2   4        3.40        2.75      1.22 o 
 -11   3   4       60.76       71.88      3.92 o 
 -10   3   4      165.77      169.97      5.43 o 
  -9   3   4       84.98      100.72      2.75 o 
  -8   3   4      550.49      565.76     10.68 o 
  -7   3   4      603.28      597.33      8.53 o 
  -6   3   4       60.58       65.33      1.69 o 
  -5   3   4     1665.61     1590.72     17.19 o 
  -4   3   4     2279.23     2494.85     26.21 o 
  -3   3   4        0.76        1.19      0.61 o 
  -2   3   4     1072.04     1132.49     17.49 o 
  -1   3   4     3576.08     3631.34     53.57 o 
   0   3   4       76.56       96.22      1.36 o 
   1   3   4      489.79      537.39      5.19 o 
   2   3   4      396.67      418.74      4.31 o 
   3   3   4       36.96       27.70      2.75 o 
   4   3   4      270.86      293.40      4.71 o 
   5   3   4      371.38      327.64      5.35 o 
   6   3   4       10.05       14.79      1.46 o 
   7   3   4       18.09       17.61      1.66 o 
 -11   4   4        5.12        3.57      1.69 o 
 -10   4   4      313.92      331.82      7.96 o 
  -9   4   4      120.16      141.11      3.05 o 
  -8   4   4      866.36      914.09     12.35 o 
  -7   4   4      192.53      186.33      3.22 o 
  -6   4   4       74.93       69.71      1.99 o 
  -5   4   4      219.47      229.48      3.26 o 
  -4   4   4     1949.56     1741.39     27.66 o 
  -3   4   4        4.56       10.48      0.55 o 
  -2   4   4      714.01      695.34      8.04 o 
  -1   4   4      700.78      605.93      5.67 o 
   0   4   4      107.98      109.57      2.42 o 
   1   4   4      152.65      140.77      2.81 o 
   2   4   4     1330.88     1333.84     11.99 o 
   3   4   4      215.88      221.26      3.81 o 
   4   4   4       55.31       60.55      2.20 o 
   5   4   4      305.68      341.38      5.62 o 
   6   4   4        1.22        1.61      1.18 o 
 -11   5   4        7.35        6.10      1.97 o 
 -10   5   4       14.39       11.24      2.01 o 
  -9   5   4       38.03       28.62      1.63 o 
  -8   5   4       89.99       87.85      2.12 o 
  -7   5   4      169.84      179.79      2.60 o 
  -6   5   4       48.35       44.67      1.25 o 
  -5   5   4      194.62      194.05      3.11 o 
  -4   5   4     1384.35     1538.94     19.96 o 
  -3   5   4      238.76      226.42      3.38 o 
  -2   5   4     1054.68     1079.99     25.28 o 
  -1   5   4     1479.38     1434.07     15.61 o 
   0   5   4        6.41        2.30      0.66 o 
   1   5   4      380.49      374.91      6.06 o 
   2   5   4      380.11      397.76      8.08 o 
   3   5   4      141.39      142.29      4.55 o 
   4   5   4       31.30       32.42      2.78 o 
   5   5   4       18.61       14.39      2.18 o 
   6   5   4       39.68       33.76      3.00 o 
  -9   6   4       10.43       12.73      1.76 o 
  -8   6   4        4.93        4.91      1.47 o 
  -7   6   4      293.53      278.95      6.28 o 
  -6   6   4      655.62      626.34     11.25 o 
  -5   6   4      273.37      264.45      3.88 o 
  -4   6   4      309.24      303.32      4.26 o 
  -3   6   4        9.61       11.42      0.98 o 
  -2   6   4      241.85      225.47      3.46 o 
  -1   6   4     1009.97     1016.52     11.57 o 
   0   6   4        2.31        8.33      0.90 o 
   1   6   4     1500.13     1586.54     17.45 o 
   2   6   4       60.14       57.73      2.75 o 
   3   6   4        0.43        0.00      1.40 o 
   4   6   4       31.15       27.44      2.44 o 
   5   6   4        1.57        0.73      1.66 o 
 -10   7   4      107.64      110.24      4.09 o 
  -9   7   4        4.82        5.68      1.66 o 
  -8   7   4      395.34      405.84      8.53 o 
  -7   7   4      263.75      264.30      6.36 o 
  -6   7   4       21.94       18.69      1.84 o 
  -5   7   4      218.87      207.92      5.37 o 
  -4   7   4      832.13      808.19     13.92 o 
  -3   7   4       58.98       60.73      3.38 o 
  -2   7   4        5.62       11.81      2.00 o 
  -1   7   4     1036.35     1013.57     11.71 o 
   0   7   4      221.81      258.98      4.07 o 
   1   7   4       21.18       17.55      1.19 o 
   2   7   4       37.25       35.38      2.62 o 
   3   7   4        1.75        0.00      1.48 o 
   4   7   4      120.20      112.52      4.69 o 
  -9   8   4        0.31        0.18      1.59 o 
  -8   8   4      136.01      147.93      4.70 o 
  -7   8   4      324.37      332.76      7.58 o 
  -6   8   4        6.37        2.62      1.40 o 
  -5   8   4     1019.16      996.69     16.95 o 
  -4   8   4      136.89      172.95      4.86 o 
  -3   8   4       28.16       25.78      2.12 o 
  -2   8   4       85.87       87.52      3.39 o 
  -1   8   4      302.42      305.64      4.67 o 
   0   8   4       41.94       48.11      1.84 o 
   1   8   4      159.86      161.48      3.27 o 
   2   8   4      206.56      185.32      5.53 o 
   3   8   4       14.92       13.08      2.28 o 
  -8   9   4      215.79      232.15      6.30 o 
  -7   9   4      480.81      477.03      9.94 o 
  -6   9   4        2.08        1.87      1.52 o 
  -5   9   4       93.98       98.22      3.85 o 
  -4   9   4      307.32      300.74      7.06 o 
  -3   9   4      129.30      130.76      4.42 o 
  -2   9   4       72.95       62.09      3.17 o 
  -1   9   4      367.41      373.27      7.94 o 
   0   9   4       67.66       63.36      2.95 o 
   1   9   4      376.37      358.58      8.17 o 
   2   9   4      139.72      135.98      4.91 o 
  -7  10   4       95.83       98.52      4.27 o 
  -6  10   4       14.74       13.40      2.07 o 
  -5  10   4      180.71      205.14      5.90 o 
  -4  10   4      131.88      131.88      4.72 o 
  -3  10   4        0.97        0.82      1.69 o 
  -2  10   4      263.33      267.60      6.74 o 
  -1  10   4      303.39      275.02      6.76 o 
   0  10   4        0.47        0.42      1.62 o 
  -4  11   4       93.23       90.70      4.01 o 
  -3  11   4        8.39       10.83      2.22 o 
  -2 -12   5        6.52        2.64      2.00 o 
  -1 -12   5      181.67      185.53      5.99 o 
   0 -12   5      385.87      392.50      9.27 o 
   1 -12   5        0.07        0.00      1.59 o 
   2 -12   5      132.87      128.49      5.68 o 
   3 -12   5      224.15      227.60      4.70 o 
   4 -12   5       38.05       36.63      2.25 o 
  -4 -11   5       63.84       59.27      3.82 o 
  -3 -11   5      131.93      148.42      5.50 o 
  -2 -11   5       14.64       10.27      2.29 o 
  -1 -11   5      246.35      247.09      6.76 o 
   0 -11   5      260.06      279.37      7.20 o 
   1 -11   5      152.09      172.06      5.51 o 
   2 -11   5       14.93       14.77      1.52 o 
   3 -11   5      203.44      196.07      4.15 o 
   4 -11   5       24.09       27.55      1.84 o 
   5 -11   5      170.38      160.47      3.81 o 
  -5 -10   5        0.03        1.06      2.14 o 
  -4 -10   5      139.27      133.65      5.05 o 
  -3 -10   5      169.17      173.90      5.67 o 
  -2 -10   5       45.94       40.07      2.88 o 
  -1 -10   5       99.10      106.11      4.17 o 
   0 -10   5      136.78      133.48      4.59 o 
   1 -10   5       55.78       61.00      3.29 o 
   2 -10   5        5.68        4.34      1.61 o 
   3 -10   5      347.39      343.39      9.78 o 
   4 -10   5        9.56       10.38      2.28 o 
   5 -10   5       84.70       84.17      2.64 o 
   6 -10   5      180.87      183.87      6.23 o 
  -6  -9   5       27.61       28.57      3.04 o 
  -5  -9   5        4.03        5.30      1.94 o 
  -4  -9   5        4.44        8.85      2.07 o 
  -3  -9   5      197.54      191.74      5.69 o 
  -2  -9   5       91.22       72.69      3.38 o 
  -1  -9   5      228.11      214.20      5.78 o 
   0  -9   5      140.91      148.70      4.54 o 
   1  -9   5       11.90       14.74      1.88 o 
   2  -9   5      180.86      180.02      5.80 o 
   3  -9   5      301.55      301.42     11.11 o 
   4  -9   5       43.89       37.60      1.79 o 
   5  -9   5      362.62      358.30      5.63 o 
   6  -9   5      217.30      204.89      6.49 o 
   7  -9   5        9.67       14.77      2.50 o 
  -7  -8   5       26.12       28.96      2.86 o 
  -6  -8   5       69.17       71.00      3.95 o 
  -5  -8   5       29.46       30.44      2.72 o 
  -4  -8   5       66.29       65.81      3.48 o 
  -3  -8   5      293.39      300.54      7.17 o 
  -2  -8   5       10.25        6.35      1.61 o 
  -1  -8   5      289.51      298.14      6.77 o 
   0  -8   5      615.88      612.59     11.39 o 
   1  -8   5        2.16        3.89      1.26 o 
   2  -8   5      282.15      282.27      6.50 o 
   3  -8   5      382.81      382.06      8.29 o 
   4  -8   5       24.80       25.12      2.16 o 
   5  -8   5      141.24      139.47      4.77 o 
   6  -8   5      236.01      257.99      7.06 o 
   7  -8   5        8.43       11.12      2.29 o 
  -8  -7   5       17.89       15.06      2.48 o 
  -7  -7   5       13.00       10.86      2.12 o 
  -6  -7   5       76.60       75.62      3.82 o 
  -5  -7   5        0.57        2.62      1.52 o 
  -4  -7   5       76.31       81.03      3.56 o 
  -3  -7   5      286.12      282.68      6.59 o 
  -2  -7   5       85.08       78.71      3.10 o 
  -1  -7   5      377.15      348.21      4.73 o 
   0  -7   5     1347.40     1357.98     21.93 o 
   1  -7   5       13.71       12.63      1.45 o 
   2  -7   5      669.60      676.71     12.24 o 
   3  -7   5       46.14       57.58      2.72 o 
   4  -7   5      221.43      213.56      5.65 o 
   5  -7   5      452.41      443.85      9.59 o 
   6  -7   5      196.39      201.48      5.96 o 
   7  -7   5       13.98       15.59      2.19 o 
   8  -7   5       63.27       62.73      3.91 o 
  -9  -6   5       20.29       22.10      2.67 o 
  -8  -6   5        1.34        2.23      1.88 o 
  -7  -6   5        7.04        8.98      2.01 o 
  -6  -6   5       15.10        7.84      1.72 o 
  -5  -6   5      220.15      213.94      5.71 o 
  -4  -6   5      402.13      420.04      8.71 o 
  -3  -6   5       75.94       71.09      2.90 o 
  -2  -6   5       71.42       58.07      2.53 o 
  -1  -6   5      734.99      682.85      8.08 o 
   0  -6   5     2905.90     3222.35     33.88 o 
   1  -6   5        1.28        3.74      0.56 o 
   2  -6   5      844.01      887.29     15.00 o 
   3  -6   5      292.08      271.36      6.13 o 
   4  -6   5       83.30       91.96      3.42 o 
   5  -6   5      945.35     1014.93     17.81 o 
   6  -6   5      657.69      606.66     12.16 o 
   7  -6   5        1.79        0.45      1.58 o 
   8  -6   5      127.29      116.24      4.83 o 
  -9  -5   5       22.67       24.52      2.75 o 
  -8  -5   5        0.03        0.67      1.62 o 
  -6  -5   5      267.30      260.39      6.41 o 
  -5  -5   5      341.41      341.85      7.41 o 
  -4  -5   5     1130.97     1138.91     18.86 o 
  -3  -5   5      303.26      305.72      6.53 o 
  -2  -5   5       23.47       26.20      1.17 o 
  -1  -5   5     1268.79     1270.57     13.99 o 
   0  -5   5     1789.40     1746.29     36.35 o 
   1  -5   5      676.38      701.32     11.10 o 
   2  -5   5      484.34      412.59      5.24 o 
   3  -5   5     1530.92     1546.33     17.04 o 
   4  -5   5       13.47       18.04      1.06 o 
   5  -5   5      466.10      396.28      8.51 o 
   6  -5   5      546.13      583.80     11.67 o 
   7  -5   5       38.29       30.29      2.82 o 
   8  -5   5       30.27       22.60      2.53 o 
 -10  -4   5       46.90       56.47      3.89 o 
  -9  -4   5       32.39       31.52      2.81 o 
  -8  -4   5        0.28        0.00      1.55 o 
  -7  -4   5       97.66       97.87      3.74 o 
  -6  -4   5      311.39      309.18      6.92 o 
  -5  -4   5      109.08      112.13      3.57 o 
  -4  -4   5      853.05      915.26     15.35 o 
  -3  -4   5      102.87      134.39      3.62 o 
  -2  -4   5       99.64       91.63      5.12 o 
  -1  -4   5     2410.47     2275.21     24.14 o 
   0  -4   5      547.24      602.03      7.03 o 
   1  -4   5      312.53      257.48      3.54 o 
   2  -4   5      726.92      718.02      8.40 o 
   3  -4   5      559.05      545.82      6.82 o 
   4  -4   5       93.07       92.12      2.69 o 
   5  -4   5       43.10       56.69      1.85 o 
   6  -4   5      416.00      386.03      5.82 o 
   7  -4   5       84.06       78.67      3.80 o 
   8  -4   5      102.63      103.88      4.48 o 
 -10  -3   5       95.06       89.65      4.29 o 
  -9  -3   5       91.84       94.78      4.20 o 
  -8  -3   5       49.19       38.89      2.82 o 
  -7  -3   5      176.52      178.82      4.98 o 
  -6  -3   5      107.63      102.68      3.42 o 
  -5  -3   5      400.02      371.47      7.38 o 
  -4  -3   5     1890.17     2130.64     32.59 o 
  -3  -3   5      246.86      182.62      2.90 o 
  -2  -3   5       32.21       45.24      1.70 o 
  -1  -3   5     1366.99     1348.86     23.99 o 
   0  -3   5     1810.32     1991.19     34.85 o 
   1  -3   5       45.35       92.46      1.77 o 
   2  -3   5     1254.47     1053.44     11.84 o 
   3  -3   5     1752.02     1746.60     20.30 o 
   4  -3   5       27.84       29.25      1.40 o 
   5  -3   5     1195.74     1191.08     14.00 o 
   6  -3   5      113.88      109.15      4.17 o 
   7  -3   5       37.28       37.69      2.41 o 
   8  -3   5      115.67      116.64      3.31 o 
 -10  -2   5      132.77      130.83      4.96 o 
  -9  -2   5       35.99       39.60      2.81 o 
  -8  -2   5       17.51       16.23      1.97 o 
  -7  -2   5      230.73      226.27      5.64 o 
  -6  -2   5      115.86       98.66      3.31 o 
  -5  -2   5       49.67       49.59      2.19 o 
  -4  -2   5     2739.76     2704.78     40.60 o 
  -3  -2   5      829.07      818.32      9.36 o 
  -2  -2   5        0.65        0.59      0.40 o 
  -1  -2   5       93.36       85.22      1.54 o 
   0  -2   5     2714.53     2906.35     30.41 o 
   1  -2   5      818.50      992.24     11.05 o 
   2  -2   5      228.22      211.68      3.52 o 
   3  -2   5      483.31      410.32      5.51 o 
   4  -2   5      627.30      591.16      7.63 o 
   5  -2   5      181.37      172.32      3.40 o 
   6  -2   5        1.67        1.70      0.93 o 
   7  -2   5        2.75        3.40      1.15 o 
   8  -2   5      209.86      215.30      4.62 o 
 -11  -1   5        2.76        0.63      1.81 o 
 -10  -1   5       79.42       81.47      4.03 o 
  -9  -1   5      273.91      260.65      6.73 o 
  -8  -1   5       17.37       19.69      1.94 o 
  -7  -1   5      218.68      207.70      5.12 o 
  -6  -1   5      260.62      254.15      5.57 o 
  -5  -1   5       19.65       17.29      1.48 o 
  -4  -1   5      753.14      767.63      8.90 o 
  -3  -1   5       29.14       26.36      0.94 o 
  -2  -1   5       67.87       60.11      1.26 o 
  -1  -1   5     1653.50     1664.04     17.69 o 
   0  -1   5       24.71       16.87      1.03 o 
   1  -1   5       30.86       18.29      0.91 o 
   2  -1   5     1248.00     1028.00     11.66 o 
   3  -1   5      327.59      382.43      5.26 o 
   4  -1   5       80.55       66.64      1.95 o 
   5  -1   5       33.89       43.46      1.74 o 
   6  -1   5       30.47       33.99      1.86 o 
   7  -1   5       12.05        9.68      1.34 o 
   8  -1   5      175.02      187.56      4.39 o 
 -11   0   5       11.03        8.11      2.04 o 
 -10   0   5      219.96      214.56      6.31 o 
  -9   0   5       23.22       28.25      2.39 o 
  -8   0   5      144.65      146.31      4.37 o 
  -7   0   5      400.94      405.58      8.04 o 
  -6   0   5      948.38      914.60     15.07 o 
  -5   0   5       17.64       21.83      2.30 o 
  -4   0   5     2116.80     2046.79     21.85 o 
  -3   0   5      399.40      351.95      5.92 o 
  -2   0   5       27.98       29.08      0.82 o 
  -1   0   5      121.42       96.88      1.54 o 
   0   0   5      160.62      123.70      1.95 o 
   1   0   5       89.68       54.48      1.55 o 
   2   0   5     1157.15     1289.15     15.58 o 
   3   0   5      183.75      158.62      2.91 o 
   4   0   5      214.66      222.36      3.85 o 
   5   0   5      135.92      123.18      2.88 o 
   6   0   5      151.24      182.20      4.54 o 
   7   0   5       17.74       15.32      1.60 o 
 -11   1   5       36.36       37.41      3.24 o 
 -10   1   5      274.14      272.18      7.12 o 
  -9   1   5       21.93       18.84      2.04 o 
  -8   1   5      106.97      117.32      3.85 o 
  -7   1   5      871.28      841.24     14.33 o 
  -6   1   5     1329.02     1355.12     15.19 o 
  -5   1   5       47.79       31.79      1.17 o 
  -4   1   5     4756.73     5057.54     65.78 o 
  -3   1   5      841.98      881.83      9.72 o 
  -2   1   5      151.23      189.02      2.44 o 
  -1   1   5     1025.62     1094.86     22.38 o 
   0   1   5      499.47      518.85      6.06 o 
   1   1   5      362.04      382.20      8.34 o 
   2   1   5     1366.73     1360.04     15.15 o 
   3   1   5      496.17      476.21      6.35 o 
   4   1   5        3.52        2.78      0.87 o 
   5   1   5      407.35      403.48      6.13 o 
   6   1   5       53.55       52.57      2.26 o 
   7   1   5        6.62       10.27      3.08 o 
 -11   2   5        8.31       13.53      2.25 o 
 -10   2   5      354.64      358.90      8.37 o 
  -9   2   5       61.22       62.70      3.10 o 
  -8   2   5       52.10       44.05      2.25 o 
  -7   2   5      398.51      403.10      5.59 o 
  -6   2   5      730.26      767.13      9.10 o 
  -5   2   5      496.60      625.34      7.39 o 
  -4   2   5     2936.06     3037.02     31.81 o 
  -3   2   5     1916.27     2294.65     34.49 o 
  -2   2   5      949.19     1080.09     16.92 o 
  -1   2   5     1470.00     1240.58     19.32 o 
   0   2   5     1015.30      952.61     10.54 o 
   1   2   5      161.80      147.46      3.24 o 
   2   2   5     2045.78     2095.55     22.70 o 
   3   2   5      945.97     1121.55     13.05 o 
   4   2   5        9.55        7.50      1.07 o 
   5   2   5      312.96      323.45      5.36 o 
   6   2   5      138.77      131.63      3.40 o 
   7   2   5        1.50        2.01      1.23 o 
 -11   3   5       27.46       24.04      2.40 o 
 -10   3   5      528.29      548.72      7.82 o 
  -9   3   5       52.57       61.58      2.18 o 
  -8   3   5      130.02      143.18      2.98 o 
  -7   3   5      791.69      782.42      9.45 o 
  -6   3   5      137.73      133.65      3.15 o 
  -5   3   5      693.46      671.74      7.82 o 
  -4   3   5      144.98      147.47      3.50 o 
  -3   3   5      660.39      656.04     10.87 o 
  -2   3   5      103.69       72.22      2.29 o 
  -1   3   5     1306.52     1275.63     19.92 o 
   0   3   5      253.64      232.90      2.62 o 
   1   3   5        8.53       10.14      0.75 o 
   2   3   5     2174.28     2273.07     24.60 o 
   3   3   5     3299.33     3145.31     33.78 o 
   4   3   5      153.09      153.10      3.27 o 
   5   3   5      672.82      624.87      8.65 o 
   6   3   5       69.67       76.91      4.15 o 
 -10   4   5      206.92      203.71      3.87 o 
  -9   4   5       58.10       65.41      3.13 o 
  -8   4   5        3.92        4.54      0.93 o 
  -7   4   5      678.09      662.35     11.54 o 
  -6   4   5      119.15      121.14      3.35 o 
  -5   4   5        3.30        3.43      0.94 o 
  -4   4   5     2451.96     2391.24     35.97 o 
  -3   4   5      238.34      253.02      5.08 o 
  -2   4   5        1.38        6.25      0.72 o 
  -1   4   5     1096.12     1072.84     21.11 o 
   0   4   5      193.10      204.37      3.23 o 
   1   4   5       52.16       55.87      1.60 o 
   2   4   5     1090.59     1050.15     17.75 o 
   3   4   5     1146.82     1144.00     19.49 o 
   4   4   5        0.13        0.00      1.27 o 
   5   4   5      275.55      291.25      7.77 o 
   6   4   5       39.36       36.32      3.08 o 
 -10   5   5       83.43       83.34      3.55 o 
  -9   5   5      294.67      319.21      7.17 o 
  -8   5   5        0.81        0.21      1.32 o 
  -7   5   5        2.64        2.16      0.80 o 
  -6   5   5       73.06       65.69      1.87 o 
  -5   5   5      102.30      118.65      2.42 o 
  -4   5   5      606.16      698.23      8.37 o 
  -3   5   5      429.70      422.65      5.55 o 
  -2   5   5      554.58      544.74      6.77 o 
  -1   5   5     2457.98     2262.27     24.07 o 
   0   5   5      180.45      208.76      5.25 o 
   1   5   5      130.24      124.32      2.48 o 
   2   5   5      168.45      170.92      4.87 o 
   3   5   5       74.94       69.53      3.27 o 
   4   5   5      103.56      101.25      4.29 o 
   5   5   5       85.72       81.99      4.06 o 
 -10   6   5      381.14      386.36      8.35 o 
  -9   6   5        0.74        1.91      1.38 o 
  -8   6   5      160.85      157.10      4.76 o 
  -7   6   5      114.29      111.22      3.95 o 
  -6   6   5      220.15      232.25      3.79 o 
  -5   6   5      760.22      703.57      8.55 o 
  -4   6   5      964.15      907.33     10.56 o 
  -3   6   5      120.04      119.18      2.42 o 
  -2   6   5       17.46       13.67      1.84 o 
  -1   6   5      180.24      185.94      3.23 o 
   0   6   5      121.44      104.68      2.38 o 
   1   6   5        0.61        2.30      0.83 o 
   2   6   5      303.80      277.89      6.73 o 
   3   6   5       21.78       23.03      2.25 o 
   4   6   5       47.61       41.02      3.25 o 
 -10   7   5      261.16      252.91      6.59 o 
  -9   7   5       71.38       71.12      3.56 o 
  -8   7   5       74.24       76.71      3.45 o 
  -7   7   5      234.99      246.67      6.28 o 
  -6   7   5       44.79       33.93      2.50 o 
  -5   7   5      571.90      564.53     10.73 o 
  -4   7   5      850.96      908.55     11.37 o 
  -3   7   5      134.51      148.83      2.91 o 
  -2   7   5       66.81       94.17      5.38 o 
  -1   7   5      100.10      116.95      2.59 o 
   0   7   5        5.82        5.76      1.00 o 
   1   7   5       17.15       21.36      2.07 o 
   2   7   5      278.79      269.20      6.77 o 
   3   7   5       47.85       45.18      3.24 o 
  -9   8   5       20.50       24.23      2.41 o 
  -8   8   5       65.30       69.11      3.45 o 
  -7   8   5      569.22      568.20     11.25 o 
  -6   8   5      131.11      151.46      4.87 o 
  -5   8   5       27.16       38.43      2.78 o 
  -4   8   5      345.87      361.15      7.86 o 
  -3   8   5      235.26      225.95      5.82 o 
  -2   8   5        1.92        2.26      0.97 o 
  -1   8   5      196.09      201.34      3.68 o 
   0   8   5       14.53       16.80      1.36 o 
   1   8   5      232.39      223.73      6.02 o 
   2   8   5      101.71       90.27      4.05 o 
  -8   9   5       62.38       65.67      3.56 o 
  -7   9   5      322.52      324.11      7.93 o 
  -6   9   5        6.37        4.56      1.86 o 
  -5   9   5      178.19      188.48      5.63 o 
  -4   9   5      940.31      861.88     15.38 o 
  -3   9   5      202.77      216.08      5.88 o 
  -2   9   5        7.74        4.35      1.72 o 
  -1   9   5      586.17      556.51     10.66 o 
   0   9   5       44.26       48.77      3.10 o 
   1   9   5        0.33        2.11      1.76 o 
  -6  10   5       31.03       28.10      2.58 o 
  -5  10   5      117.94      101.63      4.17 o 
  -4  10   5      148.89      148.39      5.12 o 
  -3  10   5       70.49       70.36      3.68 o 
  -2  10   5        1.58        4.23      1.84 o 
  -1  10   5      324.72      312.59      7.45 o 
  -2 -12   6       34.37       35.41      3.15 o 
  -1 -12   6      144.47      156.02      5.46 o 
   0 -12   6       88.32       81.31      4.06 o 
   1 -12   6       29.60       33.74      3.01 o 
   2 -12   6        2.21        2.89      2.04 o 
   3 -12   6      287.97      281.31      7.90 o 
  -4 -11   6        0.21        1.35      2.18 o 
  -3 -11   6       54.73       59.10      3.64 o 
  -2 -11   6       24.80       23.39      2.57 o 
  -1 -11   6       76.60       86.19      3.91 o 
   0 -11   6       78.94       82.92      3.87 o 
   1 -11   6       53.39       47.11      3.31 o 
   2 -11   6       80.24       81.12      4.01 o 
   3 -11   6      211.71      215.75      6.45 o 
   4 -11   6      106.66      100.01      4.52 o 
   5 -11   6       14.13       15.06      2.58 o 
  -5 -10   6        0.95        1.95      1.97 o 
  -4 -10   6       15.65       15.47      2.33 o 
  -3 -10   6        5.21       10.36      2.23 o 
  -2 -10   6        5.91        4.72      1.91 o 
  -1 -10   6      101.97      108.58      4.27 o 
   0 -10   6      113.55      110.59      4.26 o 
   1 -10   6      198.42      196.54      5.64 o 
   2 -10   6        6.05        3.43      1.58 o 
   4 -10   6      127.21      131.75      4.91 o 
   5 -10   6       10.62        9.13      2.08 o 
   6 -10   6      179.76      175.61      6.25 o 
  -7  -9   6       17.17       19.05      2.76 o 
  -6  -9   6       33.99       42.03      3.56 o 
  -5  -9   6       37.63       43.45      3.42 o 
  -4  -9   6        4.85        0.61      1.66 o 
  -3  -9   6      224.11      221.44      6.23 o 
  -2  -9   6       13.64       15.26      2.11 o 
  -1  -9   6      251.15      239.58      6.21 o 
   0  -9   6       88.86       78.99      3.49 o 
   1  -9   6      105.58      109.33      4.05 o 
   2  -9   6      252.03      279.98      6.94 o 
   3  -9   6       21.64       22.42      2.19 o 
   4  -9   6        0.99        0.67      1.47 o 
   5  -9   6       10.26        9.27      2.11 o 
   6  -9   6      123.61      125.99      5.05 o 
  -7  -8   6        3.00        4.73      2.21 o 
  -6  -8   6       73.23       70.18      3.95 o 
  -5  -8   6       32.87       30.90      2.74 o 
  -4  -8   6       15.53       13.20      1.94 o 
  -3  -8   6      269.05      270.40      6.74 o 
  -2  -8   6       28.82       32.41      2.60 o 
  -1  -8   6        1.85        3.82      1.35 o 
   0  -8   6      584.74      579.64     11.00 o 
   1  -8   6      263.17      234.63      5.81 o 
   2  -8   6       62.63       65.90      3.04 o 
   3  -8   6        5.99        7.12      1.66 o 
   4  -8   6       61.49       54.62      3.08 o 
   5  -8   6       45.03       30.05      2.67 o 
   6  -8   6      218.97      215.82      6.60 o 
   7  -8   6       43.22       46.51      3.56 o 
  -8  -7   6        2.66        1.34      2.07 o 
  -7  -7   6       62.10       61.69      3.60 o 
  -6  -7   6      152.34      148.18      5.04 o 
  -5  -7   6       59.70       62.70      3.36 o 
  -4  -7   6       62.26       63.02      3.34 o 
  -3  -7   6      475.17      467.32      9.39 o 
  -2  -7   6      283.79      295.82      8.39 o 
  -1  -7   6      173.01      163.86      2.82 o 
   0  -7   6     1584.50     1542.83     24.72 o 
   1  -7   6       80.31       84.19      3.15 o 
   2  -7   6        6.75        7.31      1.40 o 
   3  -7   6      265.68      262.68      6.41 o 
   4  -7   6       53.25       50.61      3.06 o 
   5  -7   6        3.56        0.00      1.61 o 
   6  -7   6      388.25      401.36      9.49 o 
   7  -7   6       51.21       59.85      3.81 o 
  -9  -6   6       61.16       62.27      4.01 o 
  -8  -6   6        0.32        0.67      1.90 o 
  -7  -6   6      197.59      185.13      5.68 o 
  -6  -6   6     2377.83     2284.93     36.39 o 
  -5  -6   6      547.59      546.12     10.92 o 
  -4  -6   6      368.79      374.51      8.03 o 
  -3  -6   6      419.80      395.71      8.25 o 
  -2  -6   6       45.01       44.32      1.48 o 
  -1  -6   6      600.77      634.52      7.66 o 
   0  -6   6     1121.73     1190.31     14.87 o 
   1  -6   6       50.96       39.34      1.29 o 
   2  -6   6      117.48      112.32      3.62 o 
   3  -6   6      884.89      909.98     15.79 o 
   4  -6   6      523.18      487.42      9.94 o 
   5  -6   6       23.90       19.15      2.25 o 
   6  -6   6      803.98      781.40     15.05 o 
   7  -6   6      133.01      125.66      4.93 o 
  -9  -5   6       30.52       28.84      2.88 o 
  -8  -5   6       19.16       15.23      2.26 o 
  -7  -5   6      377.10      401.20      8.93 o 
  -6  -5   6     2537.22     2457.01     38.52 o 
  -5  -5   6        6.45        7.24      1.48 o 
  -4  -5   6        0.98        1.14      1.12 o 
  -3  -5   6     1195.15     1228.62     13.98 o 
  -2  -5   6      195.13      190.62      3.10 o 
  -1  -5   6     1181.37     1216.26     13.52 o 
   0  -5   6     2473.31     2429.00     59.50 o 
   1  -5   6       11.92        7.70      1.99 o 
   2  -5   6       13.64       14.93      0.89 o 
   3  -5   6      458.16      445.22      5.92 o 
   4  -5   6      132.98      142.48      4.37 o 
   5  -5   6       16.68       10.06      1.83 o 
   6  -5   6      659.83      659.96     13.05 o 
   7  -5   6      145.84      146.69      5.39 o 
 -10  -4   6       59.09       52.54      3.55 o 
  -9  -4   6       23.45       22.78      2.55 o 
  -8  -4   6       34.09       32.40      2.79 o 
  -7  -4   6      125.28      127.19      4.34 o 
  -6  -4   6      200.72      215.76      5.47 o 
  -5  -4   6       18.33       19.12      1.66 o 
  -4  -4   6       43.29       38.81      1.48 o 
  -3  -4   6      133.06      122.23      2.62 o 
  -2  -4   6        1.98        3.02      0.58 o 
  -1  -4   6     2471.08     2619.68     27.73 o 
   0  -4   6     3684.99     4150.22     43.30 o 
   1  -4   6      252.19      247.24      3.58 o 
   2  -4   6      380.21      404.99      7.43 o 
   3  -4   6     1294.01     1241.53     20.06 o 
   4  -4   6      254.15      252.96      4.13 o 
   5  -4   6       89.35       90.01      2.38 o 
   6  -4   6      426.63      387.51      6.03 o 
   7  -4   6      147.53      141.98      5.08 o 
 -10  -3   6        0.33        0.00      1.80 o 
  -9  -3   6       45.54       42.38      3.11 o 
  -8  -3   6       22.77       21.68      2.18 o 
  -7  -3   6      166.63      163.30      4.75 o 
  -6  -3   6      244.21      232.49      5.56 o 
  -5  -3   6        3.11        2.85      1.10 o 
  -4  -3   6      272.74      296.09      4.32 o 
  -3  -3   6     1766.69     1719.24     18.71 o 
  -2  -3   6       18.75       19.21      0.99 o 
  -1  -3   6      163.85      169.69      2.64 o 
   0  -3   6     1517.83     1590.23     17.19 o 
   1  -3   6        2.97        4.06      0.60 o 
   2  -3   6      141.39      110.26      2.22 o 
   3  -3   6     2477.37     2629.51     28.36 o 
   4  -3   6      176.70      189.63      3.76 o 
   5  -3   6       68.92       85.78      2.40 o 
   6  -3   6      183.49      189.07      3.88 o 
   7  -3   6       92.88       86.58      2.82 o 
 -10  -2   6       40.07       32.22      2.89 o 
  -9  -2   6       23.85       26.63      2.48 o 
  -8  -2   6       75.71       74.79      3.38 o 
  -7  -2   6       90.84       97.04      3.49 o 
  -6  -2   6      389.56      387.55      7.69 o 
  -5  -2   6       31.56       30.67      2.11 o 
  -4  -2   6      220.45      219.25      3.36 o 
  -3  -2   6      184.37      177.69      2.78 o 
  -2  -2   6        4.59        2.08      1.17 o 
  -1  -2   6     1082.19     1067.89     14.04 o 
   0  -2   6      595.75      564.35      6.69 o 
   1  -2   6       65.59       55.89      2.49 o 
   2  -2   6      487.26      563.17      7.03 o 
   3  -2   6      208.33      173.06     10.32 o 
   4  -2   6      113.23      104.24      2.53 o 
   5  -2   6      112.26      105.65      2.72 o 
   6  -2   6      352.83      366.96      5.96 o 
   7  -2   6       32.79       33.34      4.46 o 
 -11  -1   6        6.53        6.06      2.18 o 
 -10  -1   6        1.63        1.62      1.80 o 
  -9  -1   6       65.39       64.10      3.34 o 
  -8  -1   6      119.23      112.25      3.92 o 
  -7  -1   6      163.10      148.03      4.16 o 
  -6  -1   6      541.69      475.25      6.35 o 
  -5  -1   6        1.13        1.64      0.65 o 
  -4  -1   6      302.71      292.61      4.05 o 
  -3  -1   6     2311.69     2312.86     24.54 o 
  -2  -1   6      395.18      402.20      4.93 o 
  -1  -1   6        6.59        7.45      0.57 o 
   0  -1   6      402.05      320.01      4.16 o 
   1  -1   6      691.26      632.39      7.53 o 
   2  -1   6      401.03      370.52      6.26 o 
   3  -1   6      594.58      637.68      8.07 o 
   4  -1   6        2.29        1.67      0.83 o 
   5  -1   6      122.86      102.76      3.41 o 
   6  -1   6      527.01      488.40      7.35 o 
   7  -1   6      142.31      137.18      3.63 o 
 -11   0   6        0.01        0.00      1.67 o 
 -10   0   6       85.15       76.32      3.82 o 
  -9   0   6       78.08       86.81      3.68 o 
  -8   0   6        3.28        1.87      1.28 o 
  -7   0   6       88.36       98.65      2.42 o 
  -6   0   6     2031.65     2093.56     22.83 o 
  -5   0   6       27.16       38.71      1.34 o 
  -4   0   6     3496.63     3698.13     38.70 o 
  -3   0   6     2664.56     2801.73     29.45 o 
  -2   0   6       19.15       36.11      3.35 o 
  -1   0   6       66.43       35.26      1.80 o 
   0   0   6     3932.72     4259.74     44.36 o 
   1   0   6      309.87      372.89      5.57 o 
   2   0   6      220.45      229.58      3.61 o 
   3   0   6      315.45      335.90      4.97 o 
   4   0   6        1.88        3.14      0.90 o 
   5   0   6        0.80        0.00      0.90 o 
   6   0   6      473.11      470.31      7.24 o 
   7   0   6       65.88       59.91      2.53 o 
 -11   1   6        8.11       10.44      2.19 o 
 -10   1   6      183.12      196.45      5.86 o 
  -9   1   6      123.57      128.13      4.33 o 
  -8   1   6        1.63        1.24      0.89 o 
  -7   1   6      482.92      459.18      6.24 o 
  -6   1   6     1888.38     1961.98     21.36 o 
  -5   1   6      138.29      144.26      2.48 o 
  -4   1   6     1028.84     1093.49     14.22 o 
  -3   1   6     1504.61     1583.54     32.21 o 
  -2   1   6        0.38        0.72      0.40 o 
  -1   1   6      588.07      664.73     11.40 o 
   0   1   6     1303.38     1388.03     15.10 o 
   1   1   6        0.37        0.66      0.62 o 
   2   1   6      865.03      906.92     10.67 o 
   3   1   6      614.33      583.71      7.61 o 
   4   1   6       43.21       46.44      1.92 o 
   5   1   6       42.85       37.25      1.94 o 
   6   1   6      199.18      207.79      4.35 o 
 -11   2   6       43.25       42.74      2.28 o 
 -10   2   6      320.41      315.66      5.39 o 
  -9   2   6       14.38       15.25      2.31 o 
  -8   2   6        4.84        4.15      0.93 o 
  -7   2   6      317.21      336.60      4.89 o 
  -6   2   6     1065.99      953.05     10.98 o 
  -5   2   6      198.16      221.68      4.91 o 
  -4   2   6      436.51      366.50      6.92 o 
  -3   2   6      617.70      615.89     10.50 o 
  -2   2   6       58.88       75.57      2.40 o 
  -1   2   6      390.61      348.28      6.67 o 
   0   2   6     2146.92     2166.97     33.15 o 
   1   2   6       49.12       52.26      2.50 o 
   2   2   6      214.64      220.50      5.47 o 
   3   2   6      685.71      751.03     13.71 o 
   4   2   6        1.37        2.39      1.54 o 
   5   2   6      194.69      187.08      5.83 o 
   6   2   6      148.46      162.04      5.89 o 
 -11   3   6       93.39       88.62      4.09 o 
 -10   3   6       11.74        9.51      1.93 o 
  -9   3   6       71.35       75.44      3.41 o 
  -8   3   6      139.82      139.33      4.24 o 
  -7   3   6      316.29      320.16      6.76 o 
  -6   3   6      826.97      873.24     14.61 o 
  -5   3   6       10.90        8.35      1.23 o 
  -4   3   6      343.13      374.59      7.10 o 
  -3   3   6     1221.34     1169.03     18.52 o 
  -2   3   6        3.98        6.28      1.05 o 
  -1   3   6      488.47      508.39      9.11 o 
   0   3   6      514.27      557.83     10.08 o 
   1   3   6      147.42      160.02      2.80 o 
   2   3   6       34.45       27.68      2.11 o 
   3   3   6      197.56      155.06      4.73 o 
   4   3   6       92.14       81.78      3.71 o 
   5   3   6      107.81      102.75      4.49 o 
 -11   4   6       16.67       24.45      2.55 o 
 -10   4   6       14.80       14.49      2.05 o 
  -9   4   6      179.27      167.51      4.84 o 
  -8   4   6      555.15      568.23     10.55 o 
  -7   4   6       98.75       99.51      3.31 o 
  -6   4   6      137.79      134.53      3.74 o 
  -5   4   6        0.38        0.03      0.87 o 
  -4   4   6      442.85      424.94      7.87 o 
  -3   4   6     1274.57     1276.91     20.13 o 
  -2   4   6        2.03        5.82      1.17 o 
  -1   4   6     2000.03     1988.91     28.27 o 
   0   4   6       77.04       81.09      2.00 o 
   1   4   6       11.59        9.62      1.40 o 
   2   4   6       43.19       36.91      2.40 o 
   3   4   6        7.32        9.51      1.79 o 
   4   4   6       72.11       65.85      3.63 o 
   5   4   6       32.10       35.65      2.97 o 
 -10   5   6      147.73      152.73      4.86 o 
  -9   5   6      386.19      389.88      5.83 o 
  -8   5   6       25.89       24.38      1.93 o 
  -7   5   6       53.92       52.24      2.65 o 
  -6   5   6      401.47      419.65      7.98 o 
  -5   5   6      111.34      119.38      3.36 o 
  -4   5   6        2.63        3.31      1.11 o 
  -3   5   6     1647.44     1612.06     17.72 o 
  -2   5   6      729.81      792.83      9.47 o 
  -1   5   6       69.38       64.03      2.19 o 
   0   5   6        2.72        2.74      0.80 o 
   1   5   6       14.72       15.10      1.79 o 
   2   5   6      395.28      409.08      8.85 o 
   3   5   6      255.96      247.73      6.63 o 
   4   5   6        2.96        2.43      1.70 o 
 -10   6   6      137.93      134.50      4.58 o 
  -9   6   6      124.46      119.44      4.30 o 
  -8   6   6        3.55        5.74      1.62 o 
  -7   6   6      728.91      740.15     13.39 o 
  -6   6   6      238.67      264.52      6.57 o 
  -5   6   6       53.90       54.98      1.88 o 
  -4   6   6      313.82      317.47      4.73 o 
  -3   6   6      534.45      508.00      6.66 o 
  -2   6   6        7.26       10.59      1.00 o 
  -1   6   6       16.73       20.15      1.24 o 
   0   6   6      503.37      491.53      8.74 o 
   1   6   6       67.15       61.35      3.11 o 
   2   6   6      103.63       94.23      3.92 o 
   3   6   6      170.13      168.64      5.44 o 
  -9   7   6      290.46      292.25      7.24 o 
  -8   7   6        7.92        6.78      1.88 o 
  -7   7   6       31.37       33.56      2.64 o 
  -6   7   6      356.12      359.08      7.97 o 
  -5   7   6      199.12      184.60      5.18 o 
  -4   7   6      262.60      242.90      4.03 o 
  -3   7   6      417.80      432.71      6.01 o 
  -2   7   6      167.39      161.36      3.19 o 
  -1   7   6      584.21      532.92     10.15 o 
   0   7   6      399.69      364.58      6.39 o 
   1   7   6       21.63       19.46      2.16 o 
   2   7   6      150.46      151.58      5.11 o 
  -8   8   6       33.23       30.08      2.74 o 
  -7   8   6      118.72      134.56      4.72 o 
  -6   8   6      235.11      231.55      6.25 o 
  -5   8   6        6.03        9.91      1.87 o 
  -4   8   6      535.42      522.30     10.43 o 
  -3   8   6      498.34      468.81      9.60 o 
  -2   8   6        0.37        0.79      1.02 o 
  -1   8   6      364.81      312.01      5.00 o 
   0   8   6      411.82      370.99      8.29 o 
   1   8   6       14.03       11.98      2.04 o 
  -7   9   6      178.39      170.43      5.61 o 
  -6   9   6      125.92      121.73      4.56 o 
  -5   9   6        1.79        2.33      1.84 o 
  -4   9   6      124.74      112.31      4.27 o 
  -3   9   6      240.96      254.82      6.53 o 
  -2   9   6       12.58       22.11      2.33 o 
  -1   9   6      283.04      311.35      7.30 o 
  -2 -12   7       24.32       26.34      2.96 o 
  -1 -12   7        6.34        8.79      2.33 o 
   0 -12   7        1.03        1.66      1.98 o 
   1 -12   7      138.45      147.31      5.47 o 
   2 -12   7        7.79        8.99      2.37 o 
  -4 -11   7       48.24       46.13      3.80 o 
  -3 -11   7       38.28       37.18      3.17 o 
  -2 -11   7       49.01       59.77      3.53 o 
  -1 -11   7        1.03        3.22      1.80 o 
   0 -11   7       64.90       72.32      3.81 o 
   1 -11   7      136.05      129.95      4.79 o 
   2 -11   7       38.96       37.14      3.21 o 
   3 -11   7      189.77      187.11      6.10 o 
   4 -11   7      157.27      149.31      5.69 o 
  -5 -10   7       72.38       70.45      4.24 o 
  -4 -10   7        0.16        0.43      1.76 o 
  -3 -10   7      116.38      125.23      4.89 o 
  -2 -10   7      122.36      120.16      4.54 o 
  -1 -10   7        7.04        6.45      1.76 o 
   0 -10   7       79.54       74.45      3.50 o 
   1 -10   7      268.56      272.27      6.97 o 
   2 -10   7        2.87        3.67      1.84 o 
   3 -10   7      175.01      161.82      5.53 o 
   4 -10   7      140.73      160.21      5.67 o 
   5 -10   7        0.46        0.11      1.73 o 
  -6  -9   7        8.24        8.60      2.22 o 
  -5  -9   7       77.62       81.05      4.23 o 
  -4  -9   7        7.78        5.88      2.09 o 
  -3  -9   7      274.16      259.91      6.81 o 
  -2  -9   7      269.87      261.24      6.73 o 
  -1  -9   7        6.20        8.84      1.70 o 
   0  -9   7      144.60      139.32      4.51 o 
   1  -9   7      102.71      102.10      3.91 o 
   2  -9   7       62.60       54.59      3.17 o 
   3  -9   7      336.67      334.27      8.15 o 
   4  -9   7      116.43      111.76      4.54 o 
   5  -9   7        6.11        7.12      2.09 o 
   6  -9   7       45.61       45.87      3.42 o 
  -7  -8   7       57.15       51.41      3.84 o 
  -6  -8   7       48.42       48.52      3.56 o 
  -5  -8   7       56.89       55.39      3.56 o 
  -4  -8   7        2.21        1.39      1.02 o 
  -3  -8   7      266.60      251.40      6.42 o 
  -2  -8   7      584.76      615.51     11.82 o 
  -1  -8   7        0.16        0.00      1.38 o 
   0  -8   7      386.00      383.36      8.22 o 
   1  -8   7      250.15      233.80      5.92 o 
   2  -8   7      156.26      163.98      5.00 o 
   3  -8   7      802.96      819.58     15.14 o 
   4  -8   7      533.97      475.77     10.30 o 
   5  -8   7        4.15        1.61      1.88 o 
   6  -8   7      177.20      159.39      5.83 o 
  -8  -7   7        5.76        8.68      2.46 o 
  -7  -7   7       69.45       62.56      3.87 o 
  -6  -7   7      293.13      277.54      7.40 o 
  -5  -7   7      156.56      157.56      5.09 o 
  -4  -7   7       21.53       20.83      1.47 o 
  -3  -7   7      451.67      456.04      6.34 o 
  -2  -7   7      335.98      316.79      4.67 o 
  -1  -7   7      167.47      157.95      4.45 o 
   0  -7   7      318.78      287.68      6.53 o 
   1  -7   7      751.89      804.17     14.22 o 
   2  -7   7        0.01        0.00      1.14 o 
   3  -7   7      447.70      426.11      9.09 o 
   4  -7   7      609.53      592.13     11.86 o 
   5  -7   7       19.92       25.35      2.50 o 
   6  -7   7       93.32       88.42      4.35 o 
  -9  -6   7       13.40       15.86      2.68 o 
  -8  -6   7       40.99       40.65      3.11 o 
  -7  -6   7        8.07        6.25      2.02 o 
  -6  -6   7      283.47      290.66      7.24 o 
  -5  -6   7        1.83        0.00      1.49 o 
  -4  -6   7        4.97        4.50      0.93 o 
  -3  -6   7      439.43      396.30      5.59 o 
  -2  -6   7      162.55      157.88      2.90 o 
  -1  -6   7       26.64       20.18      1.18 o 
   0  -6   7      393.02      372.28      5.01 o 
   1  -6   7      398.80      408.29      8.22 o 
   2  -6   7        7.44        7.65      1.40 o 
   3  -6   7       26.63       31.70      2.29 o 
   4  -6   7      602.86      580.92     11.59 o 
   5  -6   7       62.70       63.24      3.43 o 
   6  -6   7      245.53      236.17      6.90 o 
   7  -6   7      153.15      169.91      6.06 o 
  -9  -5   7       10.91       12.13      2.16 o 
  -8  -5   7       38.37       37.38      2.89 o 
  -7  -5   7       68.30       66.87      3.35 o 
  -6  -5   7      201.77      204.64      5.69 o 
  -5  -5   7        4.43        9.78      3.53 o 
  -4  -5   7       53.50       57.39      1.87 o 
  -3  -5   7      518.34      520.28      8.03 o 
  -2  -5   7      881.56      881.41     10.47 o 
  -1  -5   7        0.06        2.70      0.70 o 
   0  -5   7     1072.03     1032.50     18.38 o 
   1  -5   7      452.65      474.15      9.23 o 
   2  -5   7       64.75       67.63      1.86 o 
   3  -5   7      690.62      662.02     10.01 o 
   4  -5   7      308.36      307.65      7.20 o 
   5  -5   7        3.02        4.41      1.77 o 
   6  -5   7      207.26      212.13      6.39 o 
   7  -5   7      111.15      130.51      5.14 o 
 -10  -4   7        1.19        0.84      2.05 o 
  -9  -4   7       28.42       25.63      2.51 o 
  -8  -4   7       57.04       56.64      3.14 o 
  -7  -4   7       30.61       26.38      2.33 o 
  -6  -4   7      288.49      281.66      6.59 o 
  -5  -4   7      317.54      294.26      4.64 o 
  -4  -4   7        7.14        7.36      1.28 o 
  -3  -4   7       34.18       30.41      1.84 o 
  -2  -4   7     1529.57     1663.48     18.20 o 
  -1  -4   7      112.62      141.45      2.97 o 
   0  -4   7      125.37      106.71      2.12 o 
   1  -4   7      233.52      220.88      3.45 o 
   2  -4   7      293.80      311.67      4.59 o 
   3  -4   7      339.80      320.05      6.82 o 
   4  -4   7       30.91       42.19      1.77 o 
   5  -4   7        0.15        0.00      1.44 o 
   6  -4   7      340.01      340.07      8.28 o 
   7  -4   7       83.80       85.80      4.35 o 
 -10  -3   7       40.43       32.98      2.95 o 
  -9  -3   7       76.52       72.76      3.71 o 
  -8  -3   7       89.21       90.76      3.67 o 
  -7  -3   7       86.20       84.92      3.42 o 
  -6  -3   7      243.83      226.06      3.94 o 
  -5  -3   7       30.41       34.77      1.46 o 
  -4  -3   7       43.16       45.75      1.49 o 
  -3  -3   7     1427.78     1386.52     16.15 o 
  -2  -3   7      314.87      319.59      4.36 o 
  -1  -3   7       17.43       16.19      1.01 o 
   0  -3   7      487.90      399.39      5.18 o 
   1  -3   7      165.69      185.94      3.05 o 
   2  -3   7       34.39       17.99      1.11 o 
   3  -3   7       49.76       69.18      2.04 o 
   4  -3   7       76.66       64.11      2.08 o 
   5  -3   7       29.83       22.71      1.54 o 
   6  -3   7      295.77      299.02      5.31 o 
   7  -3   7        9.89        9.57      1.63 o 
 -10  -2   7       13.29       12.70      2.26 o 
  -9  -2   7      207.45      214.90      6.04 o 
  -8  -2   7      198.62      186.30      5.25 o 
  -7  -2   7       69.67       75.39      2.32 o 
  -6  -2   7      281.34      289.44     11.17 o 
  -5  -2   7      143.55      139.33      2.74 o 
  -4  -2   7        6.03       11.56      0.87 o 
  -3  -2   7      274.72      282.57      3.97 o 
  -2  -2   7       41.22       31.28      1.79 o 
  -1  -2   7      274.98      260.39      3.64 o 
   0  -2   7      756.02      811.60      9.39 o 
   1  -2   7      324.31      291.81      4.17 o 
   2  -2   7      269.00      299.85      4.47 o 
   3  -2   7      115.86       96.39      4.24 o 
   4  -2   7      208.78      254.88      4.41 o 
   5  -2   7       10.82        7.69      1.42 o 
   6  -2   7      218.48      184.43      4.08 o 
 -11  -1   7        8.39        8.67      2.30 o 
 -10  -1   7       51.33       46.89      3.27 o 
  -9  -1   7      358.47      356.54      8.15 o 
  -8  -1   7      176.79      176.24      4.79 o 
  -7  -1   7       55.47       50.28      1.90 o 
  -6  -1   7     1156.77     1187.27     13.71 o 
  -5  -1   7      712.06      728.66      8.79 o 
  -4  -1   7        4.96        7.35      0.73 o 
  -3  -1   7     1101.82     1122.45     12.49 o 
  -2  -1   7      173.50      201.40      2.95 o 
  -1  -1   7      407.46      445.17      5.51 o 
   0  -1   7     1375.91     1363.38     15.00 o 
   1  -1   7      817.80      801.88      9.47 o 
   2  -1   7       20.72       22.11      1.25 o 
   3  -1   7      600.45      637.63      8.26 o 
   4  -1   7       67.28       62.75      3.39 o 
   5  -1   7        3.84        4.70      1.31 o 
   6  -1   7      189.01      190.60      4.18 o 
 -11   0   7       37.19       35.73      3.03 o 
 -10   0   7       25.42       21.16      3.87 o 
  -9   0   7      178.63      181.40      3.80 o 
  -8   0   7      160.54      165.15      3.39 o 
  -7   0   7      134.60      169.11      3.25 o 
  -6   0   7     1187.88     1232.99     17.21 o 
  -5   0   7      805.00      844.26      9.84 o 
  -4   0   7      127.76      144.57      2.43 o 
  -3   0   7      627.42      575.84      6.79 o 
  -2   0   7      620.68      567.31      6.64 o 
  -1   0   7       79.22       65.26      1.44 o 
   0   0   7     3355.82     3405.76     35.81 o 
   1   0   7      991.39     1098.20     12.51 o 
   2   0   7       37.63       32.22      1.52 o 
   3   0   7      362.44      376.48     14.13 o 
   4   0   7      201.92      182.46      3.64 o 
   5   0   7       46.13       37.06      2.03 o 
   6   0   7      148.16      149.77      5.58 o 
 -11   1   7       22.91       24.76      2.50 o 
 -10   1   7       97.10       95.60      2.86 o 
  -9   1   7      168.73      168.24      3.58 o 
  -8   1   7       40.04       33.96      1.72 o 
  -7   1   7      304.86      278.30      6.45 o 
  -6   1   7      221.63      223.65      5.36 o 
  -5   1   7      220.94      202.48      4.90 o 
  -4   1   7       66.40       47.89      2.16 o 
  -3   1   7      589.77      556.84      9.87 o 
  -2   1   7      305.79      317.22      6.28 o 
  -1   1   7        0.50        0.61      0.95 o 
   0   1   7     3638.33     3756.07     56.17 o 
   1   1   7     3806.75     3733.89     56.17 o 
   2   1   7       55.26       45.60      2.67 o 
   3   1   7      878.46      774.27     14.21 o 
   4   1   7      213.41      231.95      6.38 o 
   5   1   7        7.39        5.47      1.87 o 
   6   1   7      147.81      149.49      5.75 o 
 -11   2   7       31.79       35.48      3.15 o 
 -10   2   7        0.80        0.00      1.65 o 
  -9   2   7      155.17      165.36      5.07 o 
  -8   2   7      163.19      163.25      4.77 o 
  -7   2   7        3.19        2.95      1.20 o 
  -6   2   7     1265.93     1183.95     19.36 o 
  -5   2   7       75.97       87.29      3.08 o 
  -4   2   7       92.23       98.07      3.15 o 
  -3   2   7      311.99      317.15      6.34 o 
  -2   2   7      285.82      295.38      6.06 o 
  -1   2   7       51.56       53.47      2.30 o 
   0   2   7     2633.54     2586.55     39.50 o 
   1   2   7     1581.86     1637.63     26.13 o 
   2   2   7        2.41        5.21      1.47 o 
   3   2   7      533.77      572.29     11.40 o 
   4   2   7       93.45       84.85      3.78 o 
   5   2   7        4.12        1.41      1.63 o 
 -11   3   7       41.11       54.69      3.53 o 
 -10   3   7       36.19       38.16      3.01 o 
  -9   3   7        8.50        9.02      1.80 o 
  -8   3   7        1.20        0.99      1.30 o 
  -7   3   7      145.45      149.35      4.23 o 
  -6   3   7      612.86      704.57     12.39 o 
  -5   3   7       84.27       79.34      2.96 o 
  -4   3   7      185.61      187.64      4.47 o 
  -3   3   7     1828.61     1704.43     26.51 o 
  -2   3   7       14.46       26.37      1.97 o 
  -1   3   7      259.98      265.27      5.82 o 
   0   3   7      267.98      269.25      6.04 o 
   1   3   7       81.11       84.10      3.35 o 
   2   3   7      121.76      124.07      4.22 o 
   3   3   7      203.11      179.58      5.40 o 
   4   3   7       30.66       37.62      3.00 o 
   5   3   7       19.20       23.41      2.61 o 
 -10   4   7       31.46       30.76      2.51 o 
  -9   4   7       35.27       38.06      2.71 o 
  -8   4   7       51.83       52.38      2.86 o 
  -7   4   7      668.09      677.45     12.14 o 
  -6   4   7      682.00      646.43     11.52 o 
  -5   4   7       37.34       43.91      2.32 o 
  -4   4   7       13.26       11.68      1.44 o 
  -3   4   7      294.79      306.71      6.32 o 
  -2   4   7      162.09      145.37      3.98 o 
  -1   4   7       30.11       36.92      2.17 o 
   0   4   7      380.55      372.64      5.28 o 
   1   4   7       55.65       50.86      2.71 o 
   2   4   7      121.92      112.89      4.09 o 
   3   4   7      212.12      216.62      6.20 o 
   4   4   7       28.39       26.84      2.72 o 
 -10   5   7       38.10       39.21      2.82 o 
  -9   5   7      201.87      224.00      5.76 o 
  -8   5   7       81.83       80.18      3.32 o 
  -7   5   7      769.47      781.71     13.61 o 
  -6   5   7      715.41      790.31     13.58 o 
  -5   5   7      208.35      214.97      5.04 o 
  -4   5   7       45.69       69.97      2.78 o 
  -3   5   7      260.18      296.17      5.88 o 
  -2   5   7       26.08       23.07      1.38 o 
  -1   5   7      139.26      162.62      3.11 o 
   0   5   7      396.07      386.88      5.55 o 
   1   5   7      135.48      129.08      4.34 o 
   2   5   7        7.69        4.89      1.74 o 
   3   5   7      202.98      211.05      6.27 o 
 -10   6   7       20.86       22.46      2.37 o 
  -9   6   7      381.60      371.54      8.60 o 
  -8   6   7       50.50       47.61      3.00 o 
  -7   6   7       46.12       57.40      2.11 o 
  -6   6   7      210.25      222.44      3.92 o 
  -5   6   7      297.96      284.42      4.55 o 
  -4   6   7       56.33       50.96      1.91 o 
  -3   6   7      232.76      235.79      3.97 o 
  -2   6   7        7.12       11.68      1.14 o 
  -1   6   7      347.63      344.48      5.21 o 
   0   6   7      290.10      281.32      6.78 o 
   1   6   7      162.33      177.91      5.26 o 
   2   6   7       34.38       38.83      3.03 o 
  -9   7   7      224.25      228.09      6.50 o 
  -8   7   7        2.16        1.17      1.74 o 
  -7   7   7       60.58       62.99      3.52 o 
  -6   7   7     1152.96     1078.25     18.58 o 
  -5   7   7      367.82      357.80     10.66 o 
  -4   7   7       91.11       86.77      2.48 o 
  -3   7   7      817.17      782.95     12.13 o 
  -2   7   7        2.66        2.66      1.06 o 
  -1   7   7        0.73        0.00      0.99 o 
   0   7   7      255.26      268.23      6.74 o 
   1   7   7       49.43       48.31      3.20 o 
  -8   8   7       10.15       11.11      2.28 o 
  -7   8   7       83.20       81.43      3.85 o 
  -6   8   7      286.69      263.95      6.99 o 
  -5   8   7       64.82       60.06      3.29 o 
  -4   8   7       70.71       79.94      3.77 o 
  -3   8   7      437.57      410.02      8.86 o 
  -2   8   7       83.68       75.43      4.45 o 
  -1   8   7       45.43       41.27      2.01 o 
  -5   9   7       25.01       20.76      2.54 o 
  -4   9   7       39.80       27.94      2.69 o 
  -3   9   7      291.15      325.75      7.84 o 
  -3 -11   8       64.27       67.28      4.10 o 
  -2 -11   8       44.75       45.04      3.46 o 
  -1 -11   8       42.32       42.96      3.34 o 
   0 -11   8       53.25       50.97      3.28 o 
   1 -11   8        5.03        3.36      1.80 o 
   2 -11   8        8.01        9.85      2.14 o 
   3 -11   8       15.51       12.77      2.30 o 
  -5 -10   8       43.04       45.34      3.74 o 
  -4 -10   8        2.28        3.82      2.01 o 
  -3 -10   8        6.43        6.13      2.21 o 
  -2 -10   8      169.94      173.72      5.64 o 
  -1 -10   8      110.07      103.22      4.22 o 
   0 -10   8       42.65       34.50      2.95 o 
   1 -10   8        7.96        4.16      1.87 o 
   2 -10   8       44.00       44.85      3.25 o 
   3 -10   8        5.42        4.58      1.84 o 
   4 -10   8      123.53      138.90      5.47 o 
  -6  -9   8        5.94        7.38      2.43 o 
  -5  -9   8       86.31       85.76      4.19 o 
  -4  -9   8       65.05       58.00      3.63 o 
  -3  -9   8       85.14       81.81      3.84 o 
  -2  -9   8      385.44      347.65      8.08 o 
  -1  -9   8       18.57       18.20      2.26 o 
   0  -9   8        0.42        0.77      1.42 o 
   1  -9   8      100.66       92.23      3.82 o 
   2  -9   8       37.70       43.13      3.07 o 
   3  -9   8       27.62       30.43      2.71 o 
   4  -9   8      286.76      272.87      7.52 o 
   5  -9   8       33.78       44.78      3.64 o 
  -7  -8   8      113.29      102.76      4.91 o 
  -6  -8   8       46.49       42.52      3.53 o 
  -5  -8   8      137.80      136.05      3.37 o 
  -4  -8   8       16.52       17.76      1.98 o 
  -3  -8   8      324.53      309.21      7.38 o 
  -2  -8   8      252.38      247.23      6.28 o 
  -1  -8   8        8.40        6.46      1.62 o 
   0  -8   8       20.51       17.68      2.05 o 
   1  -8   8      628.36      631.31     12.14 o 
   2  -8   8      266.99      259.41      6.63 o 
   3  -8   8        2.64        4.52      1.80 o 
   4  -8   8      628.97      623.41     12.84 o 
   5  -8   8       88.23       91.41      4.51 o 
  -8  -7   8      558.11      465.35     10.83 o 
  -7  -7   8       28.46       28.91      2.93 o 
  -6  -7   8        0.37        0.69      1.15 o 
  -5  -7   8      263.68      265.07      4.75 o 
  -4  -7   8        9.28        8.39      1.91 o 
  -3  -7   8      522.85      519.66      7.04 o 
  -2  -7   8      376.14      335.53      4.94 o 
  -1  -7   8        0.99        0.31      1.34 o 
   0  -7   8       17.54       20.73      1.98 o 
   1  -7   8      377.41      383.27      8.22 o 
   2  -7   8       71.93       78.47      3.38 o 
   3  -7   8       21.53       22.60      2.30 o 
   4  -7   8      608.53      637.05     12.87 o 
   5  -7   8      136.51      135.24      5.08 o 
   6  -7   8       17.85       19.75      2.57 o 
  -9  -6   8       42.05       41.78      3.41 o 
  -8  -6   8       26.73       28.39      2.89 o 
  -7  -6   8        0.47        2.12      1.70 o 
  -6  -6   8       28.07       15.51      1.45 o 
  -5  -6   8      118.97      109.28      2.82 o 
  -4  -6   8       12.44        8.97      1.11 o 
  -3  -6   8      752.13      730.19      9.08 o 
  -2  -6   8     1002.15     1045.30     23.47 o 
  -1  -6   8      247.98      242.31      6.30 o 
   0  -6   8      228.07      226.96      3.65 o 
   1  -6   8      674.69      663.43     12.13 o 
   2  -6   8      114.39      106.78      3.73 o 
   3  -6   8       58.59       62.91      3.21 o 
   4  -6   8      568.55      504.67     10.69 o 
   5  -6   8      113.06      114.67      4.58 o 
   6  -6   8       97.12      105.90      4.66 o 
  -9  -5   8       22.91       23.74      2.76 o 
  -8  -5   8       24.39       23.37      2.54 o 
  -7  -5   8       20.49       19.12      1.51 o 
  -6  -5   8       44.42       45.01      2.03 o 
  -5  -5   8      513.30      509.36      9.98 o 
  -4  -5   8        0.18        0.88      0.82 o 
  -3  -5   8      121.21      124.88      2.59 o 
  -2  -5   8      832.95      847.92     10.07 o 
  -1  -5   8        4.47        5.94      0.90 o 
   0  -5   8      227.38      208.41      3.97 o 
   1  -5   8     1216.71     1346.07     15.61 o 
   2  -5   8       28.42       34.80      1.55 o 
   3  -5   8       85.90      100.97      2.57 o 
   4  -5   8      245.43      244.06      6.50 o 
   5  -5   8       82.08       82.77      4.02 o 
   6  -5   8       43.66       37.21      3.28 o 
 -10  -4   8        8.44        6.98      2.23 o 
  -9  -4   8       15.72       17.77      2.29 o 
  -8  -4   8      110.27      109.11      4.31 o 
  -7  -4   8       32.58       32.48      1.87 o 
  -6  -4   8      202.02      208.65      5.58 o 
  -5  -4   8       86.26       81.92      2.30 o 
  -4  -4   8        1.81        0.88      0.72 o 
  -3  -4   8      167.29      167.59      3.02 o 
  -2  -4   8      633.82      620.89      7.66 o 
  -1  -4   8       11.14       12.47      2.26 o 
   0  -4   8      264.42      318.65      4.53 o 
   1  -4   8       99.29       90.43      2.69 o 
   2  -4   8      100.57      118.50      2.61 o 
   3  -4   8      205.46      210.86      3.84 o 
   4  -4   8      510.77      540.18      7.60 o 
   5  -4   8       22.54       26.19      1.69 o 
   6  -4   8       47.94       58.37      3.73 o 
 -10  -3   8       21.60       20.42      2.60 o 
  -9  -3   8       53.86       50.40      3.25 o 
  -8  -3   8      132.05      123.71      3.17 o 
  -7  -3   8       12.08       10.94      1.24 o 
  -6  -3   8       70.12       66.16      2.17 o 
  -5  -3   8      454.28      449.12      6.18 o 
  -4  -3   8        7.15        4.85      0.82 o 
  -3  -3   8      254.08      273.68      4.06 o 
  -2  -3   8      372.98      343.75      4.73 o 
  -1  -3   8      101.93       86.89      1.95 o 
   0  -3   8      357.68      347.49      4.82 o 
   1  -3   8      283.95      311.27      4.57 o 
   2  -3   8       68.56       75.20      2.08 o 
   3  -3   8       89.67       83.00      2.36 o 
   4  -3   8      844.37      790.86     10.25 o 
   5  -3   8      105.68       94.85      3.10 o 
   6  -3   8       28.21       45.10      2.76 o 
 -10  -2   8        2.08        0.00      1.13 o 
  -9  -2   8       75.96       76.40      2.70 o 
  -8  -2   8      459.61      440.56      9.11 o 
  -7  -2   8       69.75       75.03      2.33 o 
  -6  -2   8     1007.82     1019.62     12.16 o 
  -5  -2   8     1025.36     1043.74     16.10 o 
  -4  -2   8       11.86        8.85      0.87 o 
  -3  -2   8       99.70       98.94      3.08 o 
  -2  -2   8     2261.62     2415.56     37.94 o 
  -1  -2   8       91.56      121.42      3.99 o 
   0  -2   8      108.73      123.22      2.41 o 
   1  -2   8      267.74      258.63      4.00 o 
   2  -2   8        1.90        2.64      0.80 o 
   3  -2   8       12.25        8.82      2.28 o 
   4  -2   8      825.62      844.03     10.84 o 
   5  -2   8      102.67       85.09      2.78 o 
   6  -2   8       53.77       53.39      3.32 o 
 -10  -1   8        0.91        0.44      1.17 o 
  -9  -1   8      189.60      182.47      3.89 o 
  -8  -1   8      390.38      398.80      6.09 o 
  -7  -1   8      133.30      126.04      2.83 o 
  -6  -1   8      295.53      304.70      4.66 o 
  -5  -1   8      759.41      744.77      9.00 o 
  -4  -1   8        9.39       15.25      0.98 o 
  -3  -1   8      827.89      906.51     14.34 o 
  -2  -1   8     1043.33     1126.31     12.58 o 
  -1  -1   8       16.51       20.94      1.07 o 
   0  -1   8      958.93      989.59     11.38 o 
   1  -1   8      846.46      827.60     13.32 o 
   2  -1   8       35.78       39.21      1.64 o 
   3  -1   8       78.38       73.06      3.38 o 
   4  -1   8      299.85      326.34      7.93 o 
   5  -1   8       66.54       64.30      3.55 o 
 -11   0   8       11.00       11.17      2.18 o 
 -10   0   8        4.28        3.15      1.70 o 
  -9   0   8      235.60      248.75      6.77 o 
  -8   0   8      180.86      164.01      5.09 o 
  -7   0   8       84.91       81.58      3.32 o 
  -6   0   8       74.22       57.27      2.69 o 
  -5   0   8      496.66      525.76      9.90 o 
  -4   0   8       57.80       75.33      2.95 o 
  -3   0   8      399.59      398.15      7.76 o 
  -2   0   8     1164.00     1114.12     18.09 o 
  -1   0   8        0.18        0.25      1.09 o 
   0   0   8      522.16      532.54      9.90 o 
   1   0   8      895.73      945.30     16.16 o 
   2   0   8       40.41       40.30      2.65 o 
   3   0   8      247.83      264.42      6.73 o 
   4   0   8      299.73      317.94      7.90 o 
   5   0   8       17.00       17.98      2.51 o 
 -11   1   8       29.02       27.44      2.85 o 
 -10   1   8       34.59       30.12      2.60 o 
  -9   1   8      113.33      108.73      4.19 o 
  -8   1   8      195.68      200.86      5.50 o 
  -7   1   8        7.21        7.50      1.61 o 
  -6   1   8      135.99      143.82      4.20 o 
  -5   1   8      651.03      593.85     10.86 o 
  -4   1   8       82.82       79.23      2.89 o 
  -3   1   8      190.57      193.24      4.68 o 
  -2   1   8      512.26      545.49      9.92 o 
  -1   1   8      236.87      247.04      5.58 o 
   0   1   8       12.12       14.54      1.59 o 
   1   1   8      349.49      290.75      6.59 o 
   2   1   8      209.58      203.83      5.60 o 
   3   1   8      179.85      173.69      5.33 o 
   4   1   8      149.93      154.91      5.22 o 
   5   1   8       43.88       45.70      3.55 o 
 -10   2   8      234.88      236.95      6.57 o 
  -9   2   8       58.25       55.50      3.27 o 
  -8   2   8       61.95       59.18      3.11 o 
  -7   2   8       33.68       45.10      2.57 o 
  -6   2   8      535.55      521.32      9.94 o 
  -5   2   8      639.40      702.49     12.45 o 
  -4   2   8        1.49        0.94      1.07 o 
  -3   2   8      831.96      862.87     14.61 o 
  -2   2   8      227.79      233.92      5.37 o 
  -1   2   8       10.82        7.91      1.41 o 
   0   2   8      116.71      100.30      3.52 o 
   1   2   8        3.29        2.97      1.24 o 
   2   2   8      298.97      294.47      7.10 o 
   3   2   8       16.68       26.34      2.40 o 
   4   2   8      193.57      197.88      6.20 o 
 -10   3   8        2.11        1.76      1.77 o 
  -9   3   8        1.45        0.13      1.55 o 
  -8   3   8      183.62      195.93      5.42 o 
  -7   3   8       17.96       14.27      1.80 o 
  -6   3   8       18.39       26.13      2.25 o 
  -5   3   8      776.93      769.73     13.43 o 
  -4   3   8      419.39      461.15      8.84 o 
  -3   3   8      107.51      101.99      3.31 o 
  -2   3   8        9.66        3.80      1.19 o 
  -1   3   8       22.09       31.48      2.29 o 
   0   3   8      687.16      711.04     12.94 o 
   1   3   8      263.86      257.14      6.43 o 
   2   3   8        6.74        6.48      1.59 o 
   3   3   8       90.34       85.84      3.88 o 
   4   3   8      135.96      137.78      5.14 o 
 -10   4   8        2.08        0.71      1.65 o 
  -9   4   8      317.64      342.32      7.82 o 
  -8   4   8      343.82      366.59      7.98 o 
  -7   4   8        1.30        2.14      1.48 o 
  -6   4   8      284.01      289.85      6.50 o 
  -5   4   8      337.15      331.34      6.99 o 
  -4   4   8        8.37       10.75      1.54 o 
  -3   4   8       26.23       20.56      1.83 o 
  -2   4   8      790.26      790.43     13.80 o 
  -1   4   8       68.43       58.02      1.97 o 
   0   4   8      271.93      262.96      6.41 o 
   1   4   8      244.98      252.72      6.52 o 
   2   4   8        0.25        0.13      1.61 o 
   3   4   8      149.69      150.31      5.30 o 
  -9   5   8       49.22       51.27      3.13 o 
  -8   5   8      191.66      207.65      5.50 o 
  -7   5   8       51.59       48.85      2.82 o 
  -6   5   8      210.61      204.49      5.09 o 
  -5   5   8      316.36      319.65      6.85 o 
  -4   5   8      126.53      129.42      3.98 o 
  -3   5   8      748.28      674.23      8.61 o 
  -2   5   8      666.69      585.44      7.74 o 
  -1   5   8       15.07       14.33      1.26 o 
   0   5   8      192.98      198.18      5.57 o 
   1   5   8      313.41      282.78      7.06 o 
   2   5   8        0.23        0.00      1.70 o 
  -9   6   8      100.29      107.11      4.38 o 
  -8   6   8      155.30      144.91      4.98 o 
  -7   6   8       11.28       15.96      1.44 o 
  -6   6   8      408.63      380.89      5.80 o 
  -5   6   8      573.14      515.15     16.29 o 
  -4   6   8       13.81       12.71      1.30 o 
  -3   6   8      611.64      522.69      7.16 o 
  -2   6   8      488.79      434.51      6.29 o 
  -1   6   8        5.46        4.67      1.13 o 
   0   6   8      156.29      161.76      5.15 o 
   1   6   8      283.69      294.32      7.52 o 
  -8   7   8       54.72       55.39      3.57 o 
  -7   7   8        6.87        2.30      1.83 o 
  -6   7   8      206.15      176.89      5.46 o 
  -5   7   8      312.32      305.17      5.06 o 
  -4   7   8        5.02        3.13      1.10 o 
  -3   7   8      436.86      432.72      6.38 o 
  -2   7   8      226.01      217.32      4.88 o 
  -1   7   8       24.13       20.98      2.32 o 
  -6   8   8       60.96       54.60      3.32 o 
  -5   8   8      339.79      339.32      8.22 o 
  -4   8   8        8.92       14.17      2.26 o 
  -3   8   8      250.01      250.77      4.58 o 
  -2 -11   9       50.32       58.30      3.85 o 
  -1 -11   9       50.05       53.39      3.48 o 
   0 -11   9       32.13       30.65      2.97 o 
   1 -11   9      119.03      118.95      4.87 o 
  -5 -10   9       35.22       38.44      3.46 o 
  -4 -10   9      115.21      121.45      5.14 o 
  -3 -10   9        0.72        0.00      1.80 o 
  -2 -10   9      174.89      173.72      5.63 o 
  -1 -10   9       77.48       80.05      3.99 o 
   0 -10   9      125.69      131.82      4.94 o 
   1 -10   9      364.30      356.32      8.67 o 
   2 -10   9      284.32      259.76      7.31 o 
   3 -10   9        2.44        2.01      1.91 o 
  -6  -9   9        6.98        7.91      2.36 o 
  -5  -9   9       83.61       86.34      4.24 o 
  -4  -9   9       73.15       67.29      3.88 o 
  -3  -9   9       57.68       48.56      3.39 o 
  -2  -9   9      114.19       94.97      3.99 o 
  -1  -9   9      150.59      146.57      4.96 o 
   0  -9   9        0.19        0.00      1.49 o 
   1  -9   9      321.56      296.47      7.47 o 
   2  -9   9      461.73      444.19     10.05 o 
   3  -9   9        0.36        0.00      1.87 o 
   4  -9   9       96.73       90.09      4.55 o 
  -7  -8   9        1.53        0.00      1.60 o 
  -6  -8   9        2.73        3.91      1.37 o 
  -5  -8   9       76.39       73.05      2.60 o 
  -4  -8   9       37.75       43.80      3.24 o 
  -3  -8   9       12.60       12.10      1.97 o 
  -2  -8   9       63.95       64.88      3.22 o 
  -1  -8   9      163.49      154.26      4.84 o 
   0  -8   9        8.36        7.80      1.67 o 
   1  -8   9       56.04       53.17      3.10 o 
   2  -8   9      376.85      381.45      8.81 o 
   3  -8   9        6.72        5.12      2.00 o 
   4  -8   9      194.64      200.49      6.48 o 
  -8  -7   9       43.26       32.11      2.08 o 
  -7  -7   9       22.70       16.24      2.16 o 
  -6  -7   9       46.55       41.05      2.26 o 
  -5  -7   9      191.57      189.42      4.38 o 
  -4  -7   9      162.28      154.91      3.40 o 
  -3  -7   9        2.37        2.17      1.57 o 
  -2  -7   9      220.97      210.08      5.14 o 
  -1  -7   9      159.83      155.79      4.59 o 
   0  -7   9       46.22       44.01      2.79 o 
   1  -7   9      337.93      324.72      7.51 o 
   2  -7   9      239.18      246.46      6.48 o 
   3  -7   9        7.62        7.37      1.95 o 
   4  -7   9      164.07      166.20      5.78 o 
   5  -7   9      102.69      114.55      5.04 o 
  -8  -6   9        0.54        1.60      1.34 o 
  -7  -6   9      128.30      121.11      3.38 o 
  -6  -6   9        6.61        3.20      1.21 o 
  -5  -6   9       91.73       87.85      2.99 o 
  -4  -6   9      273.46      283.83      4.68 o 
  -3  -6   9       26.57       24.70      2.05 o 
  -2  -6   9       19.81       17.02      1.23 o 
  -1  -6   9      217.66      206.67      6.16 o 
   0  -6   9       91.36       97.62      4.10 o 
   1  -6   9      376.17      373.74      8.11 o 
   2  -6   9       30.56       37.20      2.55 o 
   3  -6   9        3.90        4.90      1.80 o 
   4  -6   9      295.83      281.13      7.47 o 
   5  -6   9       88.77       91.70      4.41 o 
  -9  -5   9       16.46       15.75      1.80 o 
  -8  -5   9       47.69       44.02      2.31 o 
  -7  -5   9       75.88       79.28      2.74 o 
  -6  -5   9        1.81        3.25      1.16 o 
  -5  -5   9      490.93      495.03      7.00 o 
  -4  -5   9      108.64      110.75      2.71 o 
  -3  -5   9        0.42        1.09      0.84 o 
  -2  -5   9      104.30       84.54      2.88 o 
  -1  -5   9       91.37       99.70      2.30 o 
   0  -5   9       52.24       39.18      1.54 o 
   1  -5   9       22.42       39.43      3.72 o 
   2  -5   9       86.24       81.70      3.71 o 
   3  -5   9       23.06       27.16      2.43 o 
   4  -5   9      349.49      339.14      8.24 o 
   5  -5   9       13.09       13.97      2.32 o 
  -9  -4   9        6.62        8.08      1.47 o 
  -8  -4   9       48.81       47.63      2.37 o 
  -7  -4   9       46.19       49.31      2.21 o 
  -6  -4   9       60.52       67.93      2.33 o 
  -5  -4   9      102.71       94.83      2.53 o 
  -4  -4   9        3.35        3.16      0.91 o 
  -3  -4   9       86.17       92.34      2.22 o 
  -2  -4   9      512.82      533.94      6.89 o 
  -1  -4   9      244.66      251.64      3.91 o 
   0  -4   9      204.40      246.41      3.95 o 
   1  -4   9       15.38       12.07      1.09 o 
   2  -4   9      220.67      256.96      4.35 o 
   3  -4   9        0.19        1.94      1.04 o 
   4  -4   9      440.78      386.29      6.16 o 
   5  -4   9       38.41       47.28      3.42 o 
 -10  -3   9       22.22       18.47      1.85 o 
  -9  -3   9        6.88        7.20      1.40 o 
  -8  -3   9      285.74      278.24      5.02 o 
  -7  -3   9      191.67      179.34      3.72 o 
  -6  -3   9        2.45        1.69      0.97 o 
  -5  -3   9      299.54      302.46      4.71 o 
  -4  -3   9       69.12       76.70      2.05 o 
  -3  -3   9       95.07       98.55      2.28 o 
  -2  -3   9      897.34      895.08     21.99 o 
  -1  -3   9      336.92      332.02      4.74 o 
   0  -3   9       64.40       62.05      1.86 o 
   1  -3   9      353.24      403.54      5.73 o 
   2  -3   9      226.01      211.65      3.85 o 
   3  -3   9        8.87        6.19      1.19 o 
   4  -3   9      324.33      320.90      5.49 o 
   5  -3   9      112.68      127.93      3.42 o 
 -10  -2   9       59.18       57.99      2.60 o 
  -9  -2   9       41.20       44.35      2.21 o 
  -8  -2   9      396.51      395.10      8.50 o 
  -7  -2   9      120.91      120.01      2.92 o 
  -6  -2   9       13.66       11.82      1.12 o 
  -5  -2   9      115.13      104.56      5.36 o 
  -4  -2   9      445.86      412.06      8.28 o 
  -3  -2   9       87.68       90.91      3.20 o 
  -2  -2   9     2586.39     2667.96     40.66 o 
  -1  -2   9      315.15      346.30      7.09 o 
   0  -2   9       29.68       31.31      2.19 o 
   1  -2   9      260.98      242.14      5.76 o 
   2  -2   9      291.64      287.56      6.73 o 
   3  -2   9       58.88       57.51      3.21 o 
   4  -2   9      313.19      350.46      8.44 o 
   5  -2   9       24.75       27.32      2.68 o 
 -10  -1   9       20.15       18.69      2.41 o 
  -9  -1   9      142.38      141.93      5.15 o 
  -8  -1   9       65.21       60.90      3.42 o 
  -7  -1   9       18.65       16.69      2.05 o 
  -6  -1   9       14.00       13.57      1.79 o 
  -5  -1   9      229.12      217.94      5.46 o 
  -4  -1   9      248.60      279.90      6.34 o 
  -3  -1   9      104.60      112.25      3.67 o 
  -2  -1   9     2512.98     2688.36     41.04 o 
  -1  -1   9     2107.94     2061.33     32.06 o 
   0  -1   9       24.66       15.74      1.74 o 
   1  -1   9      842.89      775.34     13.89 o 
   2  -1   9      372.66      403.35      8.71 o 
   3  -1   9       47.30       43.20      2.96 o 
   4  -1   9      253.80      262.34      7.22 o 
 -10   0   9       78.33       74.63      3.84 o 
  -9   0   9       34.78       35.29      2.85 o 
  -8   0   9      185.43      160.52      5.14 o 
  -7   0   9       36.62       33.44      2.47 o 
  -6   0   9       22.06       25.05      2.15 o 
  -5   0   9      209.89      221.85      5.47 o 
  -4   0   9      170.01      176.60      4.76 o 
  -3   0   9       91.73       96.81      3.29 o 
  -2   0   9     2158.78     2159.07     33.49 o 
  -1   0   9     1474.50     1505.59     24.16 o 
   0   0   9       33.86       45.11      2.47 o 
   1   0   9      667.90      727.27     13.36 o 
   2   0   9       87.99       94.51      3.75 o 
   3   0   9       12.92       16.32      2.02 o 
   4   0   9      385.29      417.67      9.78 o 
 -10   1   9        3.26        0.98      1.86 o 
  -9   1   9       81.57       83.34      3.94 o 
  -8   1   9      178.65      192.33      5.54 o 
  -7   1   9       55.37       49.06      2.81 o 
  -6   1   9       37.83       43.37      2.78 o 
  -5   1   9      961.91      996.45     17.00 o 
  -4   1   9        0.91        1.45      1.19 o 
  -3   1   9      225.11      233.18      5.57 o 
  -2   1   9      226.15      221.29      5.33 o 
  -1   1   9      139.27      145.40      4.20 o 
   0   1   9      142.17      139.19      4.33 o 
   1   1   9      296.51      254.51      6.38 o 
   2   1   9       10.94       19.09      2.05 o 
   3   1   9       19.79       28.35      2.58 o 
   4   1   9      298.24      324.05      8.44 o 
 -10   2   9       59.59       53.08      3.53 o 
  -9   2   9      297.21      299.62      7.40 o 
  -8   2   9      271.13      252.95      6.43 o 
  -7   2   9       55.18       66.19      3.13 o 
  -6   2   9       60.65       58.97      3.03 o 
  -5   2   9      264.53      276.55      6.42 o 
  -4   2   9      159.10      147.58      4.23 o 
  -3   2   9       19.81       25.35      2.19 o 
  -2   2   9      340.37      351.05      7.43 o 
  -1   2   9      109.78       99.00      3.52 o 
   0   2   9      308.28      305.29      7.09 o 
   1   2   9      207.85      232.22      6.09 o 
   2   2   9       14.92       12.32      2.02 o 
   3   2   9       36.11       38.50      3.08 o 
 -10   3   9       98.77       92.07      4.23 o 
  -9   3   9      426.84      421.37      9.27 o 
  -8   3   9      446.61      475.96      9.81 o 
  -7   3   9      148.93      151.63      4.70 o 
  -6   3   9       52.18       68.72      3.21 o 
  -5   3   9      121.63      139.27      4.29 o 
  -4   3   9       80.92       76.11      3.04 o 
  -3   3   9      337.47      362.91      7.69 o 
  -2   3   9      559.09      526.13     10.11 o 
  -1   3   9      211.94      215.58      5.57 o 
   0   3   9        6.17        6.17      1.55 o 
   1   3   9      239.51      246.40      6.53 o 
   2   3   9        1.07        2.58      1.66 o 
  -9   4   9       35.13       43.51      3.20 o 
  -8   4   9      195.20      204.21      5.68 o 
  -7   4   9      116.95      124.34      4.26 o 
  -6   4   9      156.74      151.47      4.55 o 
  -5   4   9       51.66       55.16      2.72 o 
  -4   4   9       24.65       39.89      2.61 o 
  -3   4   9      202.24      201.08      5.25 o 
  -2   4   9      832.72      810.85     14.43 o 
  -1   4   9      144.63      154.13      4.64 o 
   0   4   9       40.33       50.33      3.11 o 
   1   4   9      308.03      312.72      7.72 o 
  -9   5   9       17.52       17.63      2.28 o 
  -8   5   9      801.95      817.62     14.75 o 
  -7   5   9      194.52      191.09      5.28 o 
  -6   5   9      117.47      111.22      3.94 o 
  -5   5   9      476.58      458.51      9.20 o 
  -4   5   9        0.90        1.62      1.33 o 
  -3   5   9       29.65       30.06      1.66 o 
  -2   5   9      359.96      355.44      5.49 o 
  -1   5   9       58.25       57.91      3.21 o 
   0   5   9      216.07      222.10      6.16 o 
  -8   6   9      303.66      280.24      5.61 o 
  -7   6   9        8.86        8.09      1.33 o 
  -6   6   9       84.54       87.64      2.63 o 
  -5   6   9      420.73      387.44      6.01 o 
  -4   6   9       97.98       88.11      2.60 o 
  -3   6   9       44.06       38.62      1.86 o 
  -2   6   9      461.01      430.48      6.42 o 
  -1   6   9       25.56       33.79      2.89 o 
  -6   7   9       24.75       18.44      2.44 o 
  -5   7   9      284.87      293.16      5.03 o 
  -4   7   9       15.42       13.67      2.64 o 
  -3   7   9      262.08      277.79      4.88 o 
  -4 -10  10       48.40       53.40      3.68 o 
  -3 -10  10        4.42        3.68      2.00 o 
  -2 -10  10       17.98       16.55      2.51 o 
  -1 -10  10      206.01      194.16      6.02 o 
   0 -10  10       56.55       57.24      3.52 o 
   1 -10  10        8.43       12.23      2.25 o 
  -5  -9  10      114.25      123.25      5.16 o 
  -4  -9  10       58.20       52.94      3.52 o 
  -3  -9  10        3.36        2.14      1.80 o 
  -2  -9  10       14.78       16.57      2.39 o 
  -1  -9  10      129.84      125.37      4.59 o 
   0  -9  10       42.87       42.84      3.20 o 
   1  -9  10       13.12       10.16      2.22 o 
   2  -9  10      359.54      361.50      8.95 o 
  -6  -8  10        1.86        1.61      1.29 o 
  -5  -8  10      160.13      149.44      3.63 o 
  -4  -8  10      266.66      255.38      6.99 o 
  -3  -8  10       70.38       65.81      3.62 o 
  -2  -8  10       71.95       74.06      3.64 o 
  -1  -8  10      201.80      195.12      5.67 o 
   0  -8  10       55.05       57.45      3.36 o 
   1  -8  10       44.53       39.68      2.82 o 
   2  -8  10      413.70      387.42      9.10 o 
   3  -8  10       32.45       38.18      3.34 o 
  -7  -7  10       90.57       88.03      3.02 o 
  -6  -7  10        2.33        3.15      1.31 o 
  -5  -7  10       92.63       94.60      4.75 o 
  -4  -7  10      287.62      270.87      4.71 o 
  -3  -7  10        2.86        3.62      1.19 o 
  -2  -7  10       82.20       80.72      3.43 o 
  -1  -7  10      399.38      425.93      8.99 o 
   0  -7  10        9.97        7.52      1.84 o 
   1  -7  10      108.14      101.07      3.96 o 
   2  -7  10      162.25      175.27      5.49 o 
   3  -7  10       19.99       19.37      2.51 o 
  -8  -6  10       31.37       34.04      2.19 o 
  -7  -6  10       59.67       54.89      2.48 o 
  -6  -6  10        0.06        1.31      1.18 o 
  -5  -6  10       69.51       69.76      4.33 o 
  -4  -6  10      165.44      161.43      3.46 o 
  -3  -6  10        0.14        0.00      0.89 o 
  -2  -6  10       43.11       50.33      1.95 o 
  -1  -6  10      111.52      109.46      2.59 o 
   0  -6  10       36.93       44.87      1.76 o 
   1  -6  10       57.97       66.12      3.27 o 
   2  -6  10      274.36      300.20      7.41 o 
   3  -6  10       13.90       14.07      2.33 o 
   4  -6  10       49.89       48.39      3.34 o 
  -8  -5  10       12.73       13.55      3.66 o 
  -7  -5  10      107.19      115.42      3.62 o 
  -6  -5  10        0.47        0.23      1.13 o 
  -5  -5  10      266.67      264.53      4.58 o 
  -4  -5  10       61.96       57.87      2.12 o 
  -3  -5  10       12.81       12.86      2.26 o 
  -2  -5  10      107.28      114.07      2.64 o 
  -1  -5  10      156.52      171.23      3.24 o 
   0  -5  10       59.18       80.18      2.25 o 
   1  -5  10       31.39       43.94      1.87 o 
   2  -5  10      680.87      664.31      8.89 o 
   3  -5  10       61.63       55.79      3.42 o 
   4  -5  10       22.90       30.26      2.86 o 
  -9  -4  10       12.09       11.41      1.60 o 
  -8  -4  10      223.07      207.24      4.38 o 
  -7  -4  10      383.30      367.99      5.95 o 
  -6  -4  10        1.86        2.68      1.08 o 
  -5  -4  10       47.45       53.01      2.07 o 
  -4  -4  10      477.90      489.63      6.74 o 
  -3  -4  10       64.23       68.92      3.85 o 
  -2  -4  10       89.83       87.28      2.27 o 
  -1  -4  10      186.91      192.60      4.38 o 
   0  -4  10        1.35        0.38      0.86 o 
   1  -4  10       30.61       24.13      1.62 o 
   2  -4  10      920.96      919.98     11.51 o 
   3  -4  10      121.77      115.21      4.34 o 
   4  -4  10       84.08       84.59      4.01 o 
  -9  -3  10       22.80       19.67      2.44 o 
  -8  -3  10      134.26      134.22      5.00 o 
  -7  -3  10      271.11      256.12      6.69 o 
  -6  -3  10        0.15        0.00      1.24 o 
  -5  -3  10      298.27      303.74      7.01 o 
  -4  -3  10      445.57      437.03      8.84 o 
  -3  -3  10        4.49        3.87      1.35 o 
  -2  -3  10      732.43      739.65     13.08 o 
  -1  -3  10      433.78      442.54      8.70 o 
   0  -3  10        8.42       12.02      1.63 o 
   1  -3  10       52.17       56.11      2.88 o 
   2  -3  10      368.14      386.92      8.44 o 
   3  -3  10       68.34       79.34      3.81 o 
   4  -3  10       63.65       79.32      3.94 o 
  -9  -2  10       17.21       12.41      2.14 o 
  -8  -2  10       24.97       25.74      2.43 o 
  -7  -2  10       99.42       97.26      4.05 o 
  -6  -2  10       25.22       26.83      2.37 o 
  -5  -2  10      127.27      124.32      4.24 o 
  -4  -2  10      510.60      498.39      9.80 o 
  -3  -2  10       49.76       52.96      2.88 o 
  -2  -2  10      691.93      693.41     12.51 o 
  -1  -2  10      411.69      443.98      8.85 o 
   0  -2  10       35.52       38.68      2.54 o 
   1  -2  10      157.49      154.15      4.72 o 
   2  -2  10      502.21      510.60     10.54 o 
   3  -2  10       21.03       27.41      2.57 o 
   4  -2  10       24.62       19.60      2.47 o 
 -10  -1  10       50.67       54.31      3.73 o 
  -9  -1  10        0.49        0.00      1.81 o 
  -8  -1  10       42.91       47.60      3.04 o 
  -7  -1  10      147.13      124.59      4.38 o 
  -6  -1  10       16.38       17.10      1.94 o 
  -5  -1  10       65.49       61.82      2.97 o 
  -4  -1  10      409.79      454.73      9.13 o 
  -3  -1  10       66.54       73.38      3.06 o 
  -2  -1  10       54.18       58.92      2.95 o 
  -1  -1  10      153.70      127.60      4.10 o 
   0  -1  10      140.37      156.80      4.69 o 
   1  -1  10      209.95      197.52      5.56 o 
   2  -1  10      242.53      258.67      6.80 o 
   3  -1  10       13.12       13.79      2.21 o 
 -10   0  10       26.18       27.44      2.81 o 
  -9   0  10        5.03        4.75      1.94 o 
  -8   0  10      170.40      153.58      5.15 o 
  -7   0  10      193.85      204.44      5.79 o 
  -6   0  10        2.64        2.62      1.44 o 
  -5   0  10      305.26      357.52      7.89 o 
  -4   0  10      283.24      287.52      6.59 o 
  -3   0  10        9.38        9.45      1.65 o 
  -2   0  10       59.53       47.97      2.58 o 
  -1   0  10       31.86       29.16      2.21 o 
   0   0  10      311.01      293.73      6.98 o 
   1   0  10       19.06       22.78      2.11 o 
   2   0  10      234.88      238.88      6.50 o 
   3   0  10       29.84       34.41      3.08 o 
 -10   1  10       27.06       25.84      2.61 o 
  -9   1  10        2.54        3.42      1.74 o 
  -8   1  10        6.18        8.72      1.84 o 
  -7   1  10      271.03      265.13      6.69 o 
  -6   1  10       46.06       51.83      2.93 o 
  -5   1  10      220.91      230.35      5.92 o 
  -4   1  10       11.77       12.38      1.69 o 
  -3   1  10        0.81        1.17      1.26 o 
  -2   1  10      405.94      433.41      8.92 o 
  -1   1  10      191.47      173.68      4.91 o 
   0   1  10       14.40       11.15      1.83 o 
   1   1  10       87.60       81.75      3.70 o 
   2   1  10      191.05      201.60      6.03 o 
  -9   2  10        1.83        3.04      1.98 o 
  -8   2  10       65.99       72.93      3.75 o 
  -7   2  10      226.42      236.39      6.25 o 
  -6   2  10        0.03        0.00      1.52 o 
  -5   2  10       25.99       23.60      2.19 o 
  -4   2  10      417.06      436.40      8.95 o 
  -3   2  10       81.58       68.87      3.24 o 
  -2   2  10      385.98      387.55      8.33 o 
  -1   2  10      323.75      325.89      7.54 o 
   0   2  10        3.08        4.13      1.52 o 
   1   2  10      213.33      229.75      6.43 o 
   2   2  10      153.26      162.56      5.51 o 
  -9   3  10       16.20       15.17      2.26 o 
  -8   3  10       88.09       95.43      4.12 o 
  -7   3  10      220.12      222.28      5.95 o 
  -6   3  10       98.83      105.77      3.98 o 
  -5   3  10      434.66      425.85      8.91 o 
  -4   3  10      612.16      531.98     10.41 o 
  -3   3  10       38.56       37.84      2.75 o 
  -2   3  10      266.04      253.49      6.36 o 
  -1   3  10      408.01      393.97      8.61 o 
   0   3  10        3.10        5.00      1.67 o 
   1   3  10      151.94      145.26      5.14 o 
  -8   4  10      267.33      263.05      6.71 o 
  -7   4  10      303.36      289.25      7.02 o 
  -6   4  10       77.71       71.03      3.45 o 
  -5   4  10      422.08      369.87      8.10 o 
  -4   4  10      494.69      455.45      9.42 o 
  -3   4  10        0.47        0.00      1.47 o 
  -2   4  10      300.44      293.29      7.10 o 
  -1   4  10      429.94      455.88      9.80 o 
   0   4  10        0.12        3.07      1.70 o 
  -7   5  10      162.33      153.55      4.90 o 
  -6   5  10       34.49       26.00      2.36 o 
  -5   5  10      271.44      264.16      6.60 o 
  -4   5  10      239.11      233.21      6.16 o 
  -3   5  10       64.99       56.46      2.29 o 
  -2   5  10      256.13      247.89      4.82 o 
  -5   6  10      142.29      152.13      3.54 o 
  -4   6  10       80.02       66.20      2.49 o 
  -4  -9  11       31.88       28.52      2.76 o 
  -3  -9  11       72.57       69.22      3.74 o 
  -2  -9  11        3.92        4.38      2.01 o 
  -1  -9  11       90.64       99.40      4.42 o 
   0  -9  11       95.38       90.95      4.12 o 
  -5  -8  11       24.42       16.74      2.39 o 
  -4  -8  11       13.09       14.59      2.32 o 
  -3  -8  11       80.85       83.83      4.01 o 
  -2  -8  11       28.92       30.34      2.64 o 
  -1  -8  11      158.67      164.40      5.22 o 
   0  -8  11       20.35       18.52      2.34 o 
   1  -8  11        9.71       11.43      2.23 o 
  -6  -7  11       35.49       33.87      2.12 o 
  -5  -7  11        1.17        0.09      1.74 o 
  -4  -7  11       27.71       26.17      2.90 o 
  -3  -7  11       14.32       17.16      1.51 o 
  -2  -7  11       27.45       27.76      2.44 o 
  -1  -7  11        5.17        4.83      1.76 o 
   0  -7  11       25.32       26.60      2.44 o 
   1  -7  11       29.11       29.88      2.64 o 
   2  -7  11      225.87      225.44      6.53 o 
  -7  -6  11       21.10       20.73      2.43 o 
  -6  -6  11        0.88        2.06      1.25 o 
  -5  -6  11       34.12       37.13      2.00 o 
  -4  -6  11      158.29      160.14      3.50 o 
  -3  -6  11       65.13       66.10      2.34 o 
  -2  -6  11       43.60       53.54      2.04 o 
  -1  -6  11        2.97        2.11      1.04 o 
   0  -6  11      124.56      141.34      4.69 o 
   1  -6  11        3.28        3.38      1.81 o 
   2  -6  11      414.77      386.25      9.06 o 
  -8  -5  11        0.17        0.00      1.35 o 
  -7  -5  11       70.82       78.47      2.84 o 
  -6  -5  11       13.51       15.87      1.56 o 
  -5  -5  11        0.21        0.91      1.11 o 
  -4  -5  11      214.83      217.69      4.03 o 
  -3  -5  11       90.32       84.69      2.45 o 
  -2  -5  11       20.84       22.06      2.66 o 
  -1  -5  11      196.44      206.59      5.32 o 
   0  -5  11      289.32      314.91      7.10 o 
   1  -5  11       70.42       71.34      3.29 o 
  -8  -4  11        4.28        3.34      2.02 o 
  -7  -4  11       34.58       31.06      2.74 o 
  -6  -4  11       95.04       88.27      4.01 o 
  -5  -4  11       37.91       44.25      3.04 o 
  -4  -4  11      845.29      865.66     15.48 o 
  -3  -4  11      102.26      102.70      3.74 o 
  -2  -4  11        9.68       10.96      1.74 o 
  -1  -4  11      194.36      189.77      5.12 o 
   0  -4  11      180.62      176.71      4.97 o 
   1  -4  11       13.50       15.05      1.93 o 
   2  -4  11      296.23      332.13      7.87 o 
   3  -4  11       35.37       38.16      3.06 o 
  -9  -3  11        9.42        9.55      2.32 o 
  -8  -3  11       25.22       21.37      2.40 o 
  -7  -3  11       73.71       73.03      3.82 o 
  -6  -3  11       37.39       38.90      3.01 o 
  -5  -3  11      125.60      133.47      4.56 o 
  -4  -3  11      940.41     1028.83     17.82 o 
  -3  -3  11      856.67      872.27     15.40 o 
  -2  -3  11        2.91        0.96      1.47 o 
  -1  -3  11      502.87      474.64      9.52 o 
   0  -3  11      270.80      286.52      6.73 o 
   1  -3  11       50.52       53.85      3.13 o 
   2  -3  11      277.97      265.80      6.95 o 
  -9  -2  11       33.05       31.35      2.97 o 
  -8  -2  11        8.91        7.45      1.93 o 
  -7  -2  11       85.13       90.34      3.95 o 
  -6  -2  11       31.58       26.35      2.50 o 
  -5  -2  11       24.78       29.69      2.53 o 
  -4  -2  11     1048.97     1099.80     18.87 o 
  -3  -2  11      932.19      954.14     16.61 o 
  -2  -2  11       30.35       32.45      2.64 o 
  -1  -2  11      336.29      372.71      8.11 o 
   0  -2  11       61.06       55.99      3.08 o 
   1  -2  11       15.01       18.63      2.18 o 
   2  -2  11      465.43      480.25     10.44 o 
  -9  -1  11       34.72       32.83      2.93 o 
  -8  -1  11       31.33       30.28      2.65 o 
  -7  -1  11      244.73      223.79      6.25 o 
  -6  -1  11        4.14        4.55      1.79 o 
  -5  -1  11       85.85       94.04      3.89 o 
  -4  -1  11      241.24      252.45      6.36 o 
  -3  -1  11       99.72      111.96      4.05 o 
  -2  -1  11       99.70      102.95      3.87 o 
  -1  -1  11      137.02      116.02      4.12 o 
   0  -1  11       10.77       13.64      1.84 o 
   1  -1  11        9.83       10.66      1.94 o 
   2  -1  11      433.15      475.94     10.52 o 
  -9   0  11       18.59       19.68      2.46 o 
  -8   0  11       50.02       48.85      3.42 o 
  -7   0  11       86.87       94.41      4.12 o 
  -6   0  11       29.66       28.33      2.53 o 
  -5   0  11       20.08       23.09      2.16 o 
  -4   0  11      241.61      239.52      6.09 o 
  -3   0  11       22.65       20.30      2.14 o 
  -2   0  11      273.66      274.51      6.74 o 
  -1   0  11       71.72       82.32      3.60 o 
   0   0  11       22.09       19.68      2.19 o 
   1   0  11       22.53       21.68      2.39 o 
  -9   1  11       23.59       22.32      2.57 o 
  -8   1  11       10.19       14.84      2.34 o 
  -7   1  11       21.61       18.98      2.23 o 
  -6   1  11       23.28       23.02      2.40 o 
  -5   1  11      135.62      159.33      5.04 o 
  -4   1  11      424.55      396.86      8.57 o 
  -3   1  11      127.73      123.61      4.20 o 
  -2   1  11       20.60       19.78      2.18 o 
  -1   1  11      165.28      158.87      4.93 o 
   0   1  11        9.77       10.80      2.02 o 
   1   1  11       55.02       41.99      3.14 o 
  -8   2  11       56.98       55.59      3.35 o 
  -7   2  11        9.62       11.15      2.16 o 
  -6   2  11       25.59       33.39      2.83 o 
  -5   2  11       99.93      103.08      3.94 o 
  -4   2  11      906.83      919.32     16.37 o 
  -3   2  11       51.51       51.76      2.99 o 
  -2   2  11       20.58       25.25      2.26 o 
  -1   2  11      309.07      313.96      7.54 o 
   0   2  11       25.83       24.31      2.37 o 
  -8   3  11       49.68       51.34      3.27 o 
  -7   3  11      218.80      223.27      6.23 o 
  -6   3  11        0.45        4.20      1.88 o 
  -5   3  11      148.39      141.98      4.66 o 
  -4   3  11      266.57      253.46      6.52 o 
  -3   3  11       46.23       48.85      3.11 o 
  -2   3  11      256.32      274.40      7.05 o 
  -1   3  11      552.79      525.42     11.03 o 
  -7   4  11      265.92      248.24      6.64 o 
  -6   4  11       34.05       33.01      2.88 o 
  -5   4  11       15.52       15.10      2.08 o 
  -4   4  11      368.42      357.19      8.26 o 
  -3   4  11       35.79       39.14      3.03 o 
  -4  -8  12       15.68       12.83      2.37 o 
  -3  -8  12       64.06       72.92      3.82 o 
  -2  -8  12       16.73       12.88      2.26 o 
  -1  -8  12        9.13        8.35      2.16 o 
  -5  -7  12        2.78        1.50      1.82 o 
  -4  -7  12       41.14       41.28      2.20 o 
  -3  -7  12       39.46       47.76      3.17 o 
  -2  -7  12       14.48       22.04      2.40 o 
  -1  -7  12        1.29        1.02      1.77 o 
   0  -7  12      365.53      340.19      8.29 o 
  -6  -6  12       77.04       84.04      4.10 o 
  -5  -6  12       21.86       21.48      2.40 o 
  -4  -6  12       60.69       61.75      3.43 o 
  -3  -6  12       52.08       68.19      3.39 o 
  -2  -6  12        4.75        5.18      1.65 o 
  -7  -5  12       60.19       68.03      3.96 o 
  -6  -5  12      140.16      132.66      4.96 o 
  -5  -5  12        9.62       13.58      2.16 o 
  -4  -5  12      279.05      295.48      7.24 o 
  -3  -5  12       95.14       99.93      4.03 o 
  -2  -5  12        8.79       11.05      1.87 o 
  -1  -5  12       56.21       60.44      3.14 o 
   0  -5  12      297.08      294.95      7.05 o 
   1  -5  12       11.22       12.41      2.11 o 
  -7  -4  12       45.75       43.20      3.41 o 
  -6  -4  12      138.07      125.97      4.84 o 
  -5  -4  12       95.71       94.73      4.03 o 
  -4  -4  12      340.89      347.46      8.07 o 
  -3  -4  12      130.90      133.73      4.56 o 
  -2  -4  12        2.05        1.35      1.40 o 
  -1  -4  12      122.75      119.09      4.24 o 
   0  -4  12      374.87      413.19      8.98 o 
   1  -4  12        6.13        7.77      1.90 o 
  -8  -3  12        0.10        1.10      2.01 o 
  -7  -3  12       48.06       52.23      3.53 o 
  -6  -3  12       99.40      111.01      4.49 o 
  -5  -3  12        4.30        4.51      1.94 o 
  -4  -3  12       11.84       15.33      2.18 o 
  -3  -3  12       61.53       63.15      3.35 o 
  -2  -3  12       55.43       56.70      3.00 o 
  -1  -3  12      207.16      201.09      5.67 o 
   0  -3  12      185.94      198.36      5.75 o 
   1  -3  12        0.42        3.36      1.76 o 
  -8  -2  12        0.00        0.00      1.88 o 
  -7  -2  12      110.51      117.50      4.77 o 
  -6  -2  12       96.43       90.45      4.15 o 
  -5  -2  12        4.51        6.67      1.81 o 
  -4  -2  12        9.23        5.68      1.86 o 
  -3  -2  12       26.47       21.15      2.25 o 
  -2  -2  12      197.96      188.17      5.49 o 
  -1  -2  12       19.59       23.66      2.28 o 
   0  -2  12      137.44      141.20      4.77 o 
  -8  -1  12        8.02       10.22      2.19 o 
  -7  -1  12      118.25      119.49      4.61 o 
  -6  -1  12        2.20        1.56      1.87 o 
  -5  -1  12        0.04        0.00      1.51 o 
  -4  -1  12      155.10      164.65      5.08 o 
  -3  -1  12       69.94       68.45      3.32 o 
  -2  -1  12       38.43       34.16      2.78 o 
  -1  -1  12       30.11       27.86      2.44 o 
   0  -1  12      190.58      203.17      5.97 o 
  -8   0  12        5.95        4.38      1.91 o 
  -7   0  12       20.87       21.72      2.61 o 
  -6   0  12      134.07      154.21      5.23 o 
  -5   0  12       73.57       63.76      3.34 o 
  -4   0  12      380.29      356.95      8.18 o 
  -3   0  12      192.75      185.95      5.56 o 
  -2   0  12        3.89        4.58      1.63 o 
  -1   0  12      111.65      123.78      4.49 o 
  -7   1  12       96.15      107.49      4.41 o 
  -6   1  12      449.72      431.30      9.59 o 
  -5   1  12       21.30       19.14      2.43 o 
  -4   1  12      304.07      293.98      7.36 o 
  -3   1  12      194.83      189.93      5.63 o 
  -2   1  12        4.03        3.66      1.84 o 
  -1   1  12      137.69      122.87      4.55 o 
  -7   2  12      202.86      185.63      5.88 o 
  -6   2  12      437.65      435.13      9.66 o 
  -5   2  12       17.18       17.39      2.41 o 
  -4   2  12      309.34      319.63      7.84 o 
  -3   2  12      253.15      265.47      7.03 o 
  -3  -6  13       74.19       78.01      3.73 o 
  -5  -5  13      214.18      233.18      6.69 o 
  -4  -5  13        0.63        0.00      1.70 o 
  -3  -5  13      147.40      152.27      5.07 o 
  -2  -5  13      139.94      140.36      4.76 o 
  -6  -4  13      372.75      374.66      8.98 o 
  -5  -4  13      333.58      340.02      8.25 o 
  -4  -4  13       34.88       30.60      2.64 o 
  -3  -4  13       89.84      101.20      4.05 o 
  -2  -4  13       53.54       48.60      3.20 o 
  -6  -3  13      119.98      123.04      4.98 o 
  -5  -3  13       43.69       45.81      3.43 o 
  -4  -3  13        7.70       11.18      2.21 o 
  -3  -3  13       40.91       34.11      2.74 o 
  -2  -3  13       14.94       14.67      2.21 o 
  -6  -2  13       63.55       58.09      3.73 o 
  -5  -2  13        0.46        0.50      1.83 o 
  -4  -2  13       92.94       88.62      3.94 o 
  -3  -2  13       28.86       25.40      2.54 o 
  -2  -2  13       22.23       19.67      2.40 o 
  -6  -1  13      124.01      138.81      5.21 o 
  -5  -1  13       74.19       68.72      3.84 o 
  -4  -1  13       18.38       21.22      2.48 o 
  -3  -1  13       95.36       94.09      4.19 o 
  -5   0  13       22.52       23.27      2.68 o 
  -4   0  13       26.48       27.26      2.69 o 
                                                 
